# Supplementary material for: Proteomic Analysis of Anti-Cancerous Scopularide Production by a Marine Microascus brevicaulis Strain and Its UV Mutant
Source: PLoS One. 2015 Oct 13;10(10):e0140047. doi: 10.1371/journal.pone.0140047 (PMC4603891; doi:10.1371/journal.pone.0140047)
Supplement: S1 File — Qualification and quantification of proteins of LF580 were determined in a MS-MS based proteome analysis (Table A). An iTRAQ labelling approach was used to compare the proteomes of LF580 and LF580-M26 (Table B). Proteins were associated to functionality using a Gene ontology analysis (Table C) and a KEGG pathway analysis (Table D). (XLSX) [file pone.0140047.s001.xlsx]

## Sheet: A quantified proteins
Accession	Description	ΣCoverage	Σ# Unique Peptides	Score A2	Coverage A2	# Peptides A2	Score A4	Coverage A4	# Peptides A4	Score B2	Coverage B2	# Peptides B2	Score B4	Coverage B4	# Peptides B4	Score C2	Coverage C2	# Peptides C2	Score C4	Coverage C4	# Peptides C4	Score D2	Coverage D2	# Peptides D2	Score D4	Coverage D4	# Peptides D4	# AAs	MW [kDa]	calc. pI
g1000	mannosylphosphate transferase	14.43	3	142.072	14.43	3	17.6957	14.43	3	54.4883	9.28	2	6.60571	9.28	2	56.5648	9.28	2	10.6377	9.28	2	85.95	5.5	1	8.77949	5.5	1	291	33.9129	5.94775
g10001	chitin synthase activator	27.53	19	658.757	20.68	15	85.7045	20.68	15	91.75	3.9	3	15.1307	4.77	4	394.633	12.33	10	51.2874	20.6	14	95.75	8.83	6	24.727	13.05	8	1257	137.911	7.2251
g10002	udp-glucose:glycoprotein glucosyltransferase	22.06	23	566.323	19.14	19	79.6167	19.14	19	115.703	5.78	6	19.2307	5.58	7	415.809	14.02	14	62.8979	14.68	15	183.705	7.11	7	27.9814	7.11	7	1505	166.642	5.07178
g10007	g10007.t1|---NA---	0.71	1																						0	0.71	1	1266	139.484	6.354
g10008	importin subunit beta-3	27.49	22	885.576	16.26	13	76.1394	14.7	13	153.142	5.11	4	12.5208	5.11	4	516.421	16.16	12	53.1041	16.16	12	531.383	15.62	11	55.1896	14.06	10	1095	121.582	4.7417
g10009	sds23 moc1	46.14	15	307.08	29.9	9	42.8666	29.9	9	46.4339	3.76	2	4.94102	2.18	1	226.839	12.87	5	23.9639	20.4	7	125.661	32.87	9	28.9621	32.87	9	505	54.1236	7.00537
g10012	ribosome assembly protein 3	39.44	1													32.16	39.44	1										71	7.60981	5.35107
g10013	integral membrane protein	6.58	3	74.72	2.7	1	6.99954	4.72	2	84.25	2.7	1	4.13432	2.7	1	84.22	2.7	1	4.1045	2.7	1	26.53	1.85	1	0	1.85	1	593	65.36	7.25439
g10016	metallo-beta-lactamase domain	20.65	4							99.9579	17.75	3	1.7025	17.75	3	50.34	13.77	3	3.86245	13.77	3	94.4577	12.32	2	5.93623	12.32	2	276	30.2985	6.40479
g10017	ubiquitin carboxyl-terminal hydrolase-like protein	11.99	5	77.611	7.41	3	1.73497	7.41	3				2.03	2.29	1	36.14	2.29	1	4.04623	6.7	3				3.33914	2.29	1	567	64.2187	8.22119
g10020	nadh-ubiquinone oxidoreductase 40 kda subunit	68.18	18	1063.99	60.96	15	120.922	60.96	15	391.42	32.09	9	51.2555	32.09	9	1362.17	68.18	17	153.656	68.18	17	305.556	32.09	9	37.3254	32.09	9	374	42.6798	8.08936
g10021	gpi transamidase component gaa1	6.21	5	164.25	4.2	3	13.8868	5.16	4							112.905	5.25	4	8.13595	4.2	3							1143	125.404	8.1626
g10022	26s proteasome regulatory subunit rpn9	13.82	12	477.949	10.85	9	45.4494	10.85	9	206.715	3.25	4	18.6965	3.25	4	430.994	8.07	7	37.4013	8.07	7	353.729	11.22	10	34.9154	11.22	10	1078	119.112	6.52197
g10024	aconitate hydratase	63.42	34	2146.13	41.25	22	193.478	41.25	22	2389.56	37.22	24	238.292	42.93	26	3698.96	59.79	29	400.729	61.09	30	2061.04	34.76	21	217.283	36.96	22	771	83.5718	6.25244
g10027	phosphatidylinositol transfer protein csr1	26.02	15	501.052	22.62	11	53.7346	23.71	12	155.17	12.53	4	14.6565	12.53	4	226.417	14.03	8	28.1231	15.8	9	287.456	17.98	8	36.6149	17.98	8	734	79.9273	7.7085
g10028	hit domain protein	4.73	2	149.66	4.73	2	11.8666	4.73	2	97.46	3.35	1	9.97041	3.35	1	69.22	3.35	1	6.2739	3.35	1	170.713	3.35	1	18.5487	3.35	1	507	53.961	6.31592
g10030	ran-interacting mog1 protein	15	5	185.392	13.27	4	15.9008	9.81	3	71.9574	10.58	3	5.81285	10.58	3	199.575	13.27	4	17.0742	13.27	4	396.984	15	5	37.3616	15	5	520	57.1397	6.94678
g10032	glycosyltransferase family 48 protein	20.67	30	968.247	14.6	21	77.588	14.6	21	280.609	5.7	6	24.093	6.86	7	586.32	12.72	18	72.9427	14.08	20	348.817	9.89	12	40.1241	10.62	13	1911	218.241	6.81494
g10035	aminotransferase class i and ii	23.58	9	359.82	15.13	6	33.3995	17.29	7							351.494	21.41	8	34.6001	21.41	8	37.73	2.55	1	2.26087	2.55	1	509	56.2422	7.75244
g10038	rnase z	4.22	1																						0	4.22	1	332	37.0298	6.52197
g10043	helix-loop-helix dna-binding domain containing protein	1.8	1							25.54	1.8	1	1.71475	1.8	1													389	42.7211	6.96143
g10046	g10046.t1|---NA---	5.39	1							50.2965	5.39	1	7.14645	5.39	1													204	21.6957	4.06885
g10055	ame: full=histone transcription regulator 3 homolog - [hir3_chagb]	4.27	7	90.1011	2.66	4	13.6063	2.66	4	76.24	0.6	1	4.94721	0.97	2	17.19	1.29	3	7.02038	1.29	3	46.14	2.21	3	7.04469	2.21	3	2484	276.04	5.35107
g1006	er lumen protein retaining receptor	7.04	1													49.58	7.04	1	4.33099	7.04	1							270	30.75	9.1001
g10061	translation machinery-associated protein 7	16.18	1				2.28891	16.18	1	42.69	16.18	1	3.14161	16.18	1	43.15	16.18	1	3.11296	16.18	1	32.3	16.18	1	5.42662	16.18	1	68	7.30894	10.0522
g10062	serine threonine-protein kinase prp4	1.72	1	73.96	1.72	1	2.90244	1.72	1																			814	91.3795	7.69385
g1007	mitochondrial ribosomal protein s19	6.48	3	51.29	4.86	2	2.6892	4.86	2	39.07	3.24	2	4.01931	3.24	2	67.42	4.86	2	4.65491	4.86	2				2.69227	3.24	1	494	53.5118	6.06201
g1008	transcription initiation factor tfiid subunit 10	10	1													30.11	10	1										330	34.8456	6.03662
g10080	hydroxyacid oxidase	4.68	1	36.95	4.68	1	7.64068	4.68	1							29.67	4.68	1	7.93201	4.68	1							385	41.9248	4.56396
g10084	gmc oxidoreductase	30.55	11				1.6495	7.45	3	232.221	27.27	10	30.3675	30.55	11	103.62	12.55	5	14.8821	14.55	6	176.806	15.82	5	23.5643	15.82	5	550	59.5656	6.43018
g10088	salicylate hydroxylase	4.73	2				2.30923	4.73	2																			507	55.7033	7.03467
g10090	cap22 protein	10.36	2				2.6007	4.5	1	85.2985	5.86	1	7.6839	5.86	1							92.7442	5.86	1	9.06828	5.86	1	222	23.8265	4.28467
g10092	dopa -dioxygenase	30.48	4							30.46	14.44	2	3.84923	10.7	2	53.1433	24.06	3	4.10002	14.44	2							187	21.5738	6.53662
g101	nadp-dependent l-serine l-allo-threonine dehydrogenase ydfg	14.96	8	467.6	10.53	5	34.5023	11.63	6	147.46	6.23	3	10.1992	6.23	3	285.845	10.25	5	13.02	6.93	3	293.613	8.45	4	20.9817	8.45	4	722	78.2754	8.93896
g1010	wd40 repeat-like-containing domain	28.58	28	782.078	24.76	22	95.1357	22.67	21	119.983	7.34	6	14.9688	4	4	769.679	21.24	18	90.7443	19.63	18	405.177	15.63	12	60.785	11.69	10	1676	181.128	6.27783
g10107	sulfur controller 2	5.53	2	22.61	1.49	1	0	1.49	1										3.00097	4.04	1							669	75.393	7.18115
g10109	clavaminate synthase-like protein	60.53	16	573.47	52.11	12	68.8745	52.11	12	139.372	23.16	6	19.9508	17.37	5	263.827	36.05	9	30.3559	26.05	7	405.181	36.05	9	48.7987	43.68	11	380	42.3026	5.51611
g10112	hsp90 co-chaperone cdc37	33.2	12	285.245	20.27	6	29.6517	20.27	6	476.352	27.41	8	38.9879	27.41	8	339.696	18.92	5	37.2175	18.92	5	261.652	24.71	8	42.1164	25.1	9	518	57.0175	5.04639
g10113	tata-binding protein-associated factor mot1	12.93	15	317.676	6.97	9	25.5169	6.97	9	105.58	2.9	3	5.52461	2.9	3	273.785	6.49	8	26.2214	7.28	9	174.17	5.91	5	13.6245	4.49	4	1895	209.999	6.18896
g10117	chromosome segregation protein	22.18	20	350.453	18.58	17	45.309	17.32	16	44.01	2.51	2	5.58121	2.51	2	371.83	13.31	11	27.2882	13.31	11	284.205	10.63	9	37.5154	9.37	8	1195	135.981	6.44287
g10119	hypothetical protein GLRG_03625 [Glomerella graminicola M1.001]	26.22	17	388.777	15.71	10	38.7818	15.71	10	53.29	3.21	2	5.57601	3.21	2	154.673	8.59	5	19.2966	8.59	5	252.89	17.62	9	33.4036	14.41	9	1152	125.845	9.23193
g10120	g10120.t1|---NA---	1.5	1																						0	1.5	1	731	77.4924	11.8247
g10121	hmg box protein	12.07	3							108.74	3.89	2	12.7575	3.89	2	29.36	8.18	1				43.73	3.89	1	7.8399	3.89	1	489	53.7625	6.7417
g10124	t-complex protein 1 subunit theta	49.73	21	1341.04	40.04	16	104.941	40.04	16	876.168	29.25	13	57.6869	29.25	13	877.78	32.54	15	68.8513	32.54	15	911.803	36.56	15	73.8746	36.56	15	547	59.4029	5.31299
g10126	phd and ring finger domain	4.8	2							0	2.15	1	3.30631	2.15	1	20.61	2.15	1	3.00321	2.15	1	52.0067	4.8	2	10.9827	4.8	2	792	86.9874	7.35693
g10128	50s ribosomal subunit l30	22.78	11	207.942	9.95	5	20.9667	11.57	6	198.844	13.56	5	17.6869	13.56	5	362.718	19.17	7	29.8357	20.8	8	331.287	13.2	5	26.5131	13.2	5	553	60.9293	9.15869
g10129	ran exchange factor prp20 pim1	3.56	1																			40.45	3.56	1	2.87147	3.56	1	477	51.2616	5.74463
g10130	ran exchange factor prp20	15.31	9	120.968	8.84	5	12.4187	5.78	4	182.994	8.05	5	18.3405	8.05	5	324.114	13.38	8	34.3151	13.38	8	119.783	5.33	3	9.28851	5.33	3	882	94.7799	9.31982
g10134	multidrug resistance-associated protein 1	10.56	12	549.621	8.91	10	41.1505	8.91	10	121.53	2.67	2	10.2458	2.67	2	571.356	5.28	6	35.2373	5.96	7	27.22	0.75	1	0	0.75	1	1459	161.591	8.11865
g10149	tpr domain protein	1.23	1				0	1.23	1													0	1.23	1	0	1.23	1	571	64.2242	6.75635
g10153	hypothetical protein CTHT_0004000 [Chaetomium thermophilum var. thermophilum DSM 1495]	2.93	1				2.52699	2.93	1																			547	60.0212	5.45264
g10158	g10158.t1|o-methyltransferase	21.77	15	528.228	17.4	12	46.6358	17.61	12	95.43	6.24	4	8.7589	4.92	3	135.708	11.38	8	15.9843	7.77	6	548.468	8.53	5	36.7422	8.53	5	914	99.3746	6.63916
g10160	sam domain	15.22	4	114.582	13.65	3	5.21332	15.22	4	34.7	3.15	1	2.8361	3.15	1	74.08	3.15	1	2.8734	3.15	1	78.7216	10.5	2	6.32389	10.5	2	381	43.1281	4.94482
g10172	adenylosuccinate lyase	59.34	21	1271.76	52.28	18	128.99	52.28	18	168.374	16.39	5	15.826	16.39	5	877.144	54.15	18	91.0339	54.15	18	589.59	35.06	12	69.4298	35.06	12	482	54.1639	6.43018
g10175	nuclear distribution protein nudf	22.93	8	144.076	15.94	5	17.1434	15.94	5	98.6117	12.01	5	11.9447	12.01	5	89.3598	8.52	4	11.734	8.52	4	47.47	6.11	2	7.10093	2.84	1	458	50.2524	7.35693
g10177	gnat family	6.15	1													21.13	6.15	1	1.9593	6.15	1							195	21.618	5.5415
g1018	hypothetical protein FG10817.1 [Gibberella zeae PH-1]	9.32	1							58.41	9.32	1	3.09036	9.32	1													161	17.9067	4.91943
g10180	telomere silencing protein	8.61	5				2.97202	3.98	2							75.9333	5.65	3	13.1445	5.65	3	34.722	2.69	2	4.49445	2.69	2	1080	119.971	7.7085
g10184	exocyst component sec3	11.28	11	101.833	7.94	7	10.8167	7.94	7				4.5267	2.14	2	46.52	1.6	2	6.09646	2.67	3	61.22	5.01	5	14.4982	3.27	3	1498	166.157	6.60986
g10185	l-xylulose reductase	26.4	6	199.52	23.2	5	22.2304	19.47	4	176.41	14.93	4	18.4125	14.93	4	249.077	19.47	4	27.3223	19.47	4	114.35	8.8	2	9.66339	8.8	2	375	39.964	5.2749
g1019	wd domain containing protein	0.34	1	24.08	0.34	1	2.00808	0.34	1																1.63289	0.34	1	2675	283.794	7.18115
g10191	g10191.t1|---NA---	1.4	1																0	1.4	1							499	54.266	5.5542
g10197	hypothetical protein GLRG_09549 [Glomerella graminicola M1.001]	2.62	1				1.74285	2.62	1																			497	54.6406	4.71631
g10199	serine threonine protein kinase	16.82	8	271.461	10.24	5	23.1005	11.36	6	61.78	2.12	1	5.16792	2.12	1	392.593	14.25	6	33.839	14.25	6	88.6257	3.79	2	7.50962	3.79	2	898	98.8296	6.78564
g1020	dead box atp-dependent rna	12.19	11	159.248	10.58	9	20.7074	10.58	9							50.5033	4.6	3	5.31911	3.41	3	35.69	1.39	2	9.88911	3.2	3	1436	154.595	7.03467
g10200	hypothetical protein GLRG_09550 [Glomerella graminicola M1.001]	7.89	9	112.47	5.4	5	13.4924	5.4	5							64.7	1.85	2	7.93615	2.63	3				4.3594	2.42	3	1407	156.4	6.13818
g10212	peptidyl-prolyl cis-trans isomerase	2.41	2	20.19	1.05	1	3.83904	1.05	1	76.91	2.41	2	4.87532	2.41	2							62.03	2.41	2	4.9631	2.41	2	953	103.68	9.02686
g10217	hypothetical protein FG00882.1 [Gibberella zeae PH-1]	10.15	2							35.65	4.06	1	7.4752	4.06	1	46.5	4.06	1	6.17902	4.06	1	64.1097	10.15	2	7.40833	10.15	2	394	41.9254	5.5415
g10218	golgi complex component	2.18	3	52.3667	2.18	3	4.68247	2.18	3							27.82	0.79	1	2.20056	0.79	1							2525	278.588	6.23975
g10222	adenine phosphoribosyltransferase	67.5	9	311.013	55.42	8	26.496	35	6	221.656	23.75	4	19.5741	23.75	4	247.757	31.25	4	32.1097	31.25	4	68.0133	12.5	2	5.84329	12.5	2	240	25.2902	5.31299
g10224	glycoside hydrolase family 47 protein	0.77	1																2.117	0.77	1							1043	114.682	5.79541
g10226	peroxisomal biogenesis factor 2	2.63	1	27.63	2.63	1	3.70225	2.63	1							31.43	2.63	1	3.27147	2.63	1							457	51.0027	5.30029
g10227	importin-beta domain-containing protein	9.41	9	123.364	7.54	7	14.1	7.54	7	27.77	1.3	1	2.42162	1.3	1	16.11	1.87	2	0	1.87	2	70.61	2.27	2	4.81988	2.27	2	1233	137.651	5.90967
g10230	deubiquitination-protection protein dph1	31.07	8	27.19	8.64	2	4.08318	8.64	2	113.659	18.69	6	16.8941	18.69	6	172.301	28.74	7	23.8232	28.74	7	179.27	23.36	5	21.5145	23.36	5	428	43.705	4.90674
g10231	tumor suppressor candidate 4	2.11	2	33.03	1.23	1	3.62853	1.23	1				2.16219	0.88	1	36.08	1.23	1	4.12101	1.23	1							1136	124.763	7.1665
g10233	tyrosyl-trna synthetase	24.96	12	144.449	20.72	9	23.1936	21.7	10				0	1.79	1	238.893	16.97	7	23.9885	18.76	8	28.82	9.62	5	4.14	7.18	4	613	68.8757	9.43701
g10235	succinate dehydrogenase membrane anchor subunit	9.31	3	43.7033	3.92	1	14.4174	3.92	1				6.83177	3.92	1	151.86	9.31	3	31.3249	9.31	3	30.27	3.92	1	4.12902	3.92	1	612	67.6125	9.23193
g10236	iq calmodulin-binding motif protein	19.94	10	168.711	18.1	9	18.0667	15.34	8							106.784	7.52	4	10.6313	7.52	4	56.2606	4.75	2	3.15744	1.99	1	652	72.7401	9.34912
g10239	ubiquitin-protein ligase sel1	9.94	3	78.03	8.42	2	9.43794	8.42	2							72.6207	7.78	2	6.36847	7.78	2							463	50.6408	8.60205
g10243	glucose-inducible sam-dependent methyltransferase	3.54	1	36.33	3.54	1	2.15038	3.54	1							25.79	3.54	1	2.04173	3.54	1							339	37.2385	4.61475
g10248	oxidoreductase domain-containing protein	2.67	1	39.62	2.67	1	2.17317	2.67	1							24.92	2.67	1	1.94284	2.67	1							375	41.5709	6.25244
g1025	striatin pro11	20.45	10	139.505	12.13	7	19.3536	12.13	7	85.66	8.44	3	5.78247	5.95	2	172.289	18.31	8	24.808	13.32	7	105.77	12.25	5	12.4855	7.25	3	841	89.9466	6.41748
g10253	amidase signature enzyme	18.6	8	168.28	13.21	6	22.8202	13.21	6							45.1	7.34	3	6.00899	3.92	2	45.51	1.96	1	1.92825	3.75	2	613	65.4833	6.22705
g10254	beta-flanking protein	59.72	11	111.842	26.07	3	12.5805	30.81	4	431.428	39.34	7	36.5298	39.34	7	569.772	54.98	8	54.1966	54.98	8	637.495	50.24	9	64.9833	50.24	9	211	21.7507	5.36377
g10258	dna repair protein rad50	4.23	9	121.89	1.98	4	9.71881	1.98	4	20.08	0.43	1	3.57742	0.78	2	76.25	1.47	3	7.4206	1.9	4	223.056	2.64	5	12.6607	2.64	5	2577	284.588	6.0874
g10261	hypothetical protein FOXB_11134 [Fusarium oxysporum Fo5176]	18.43	4				3.09381	2.95	1	40.2678	6.14	2	8.25682	6.14	2				2.4664	6.63	1	50.47	15.23	3	9.30973	15.23	3	407	43.4472	4.52588
g10263	peptidyl-prolyl cis-trans isomerase	58.33	7	1092.21	39.44	6	78.1259	35	5	1277.11	39.44	6	88.4356	39.44	6	1279.56	35	5	90.5369	35	5	1996.76	58.33	7	138.104	39.44	6	180	19.3476	7.97217
g10265	golgi to endosome transport protein	25.52	9	54.3759	4.76	2	2.74804	4.76	2	121	14.29	7	14.42	12.95	6	219.389	10.48	4	21.6403	10.48	4	205.856	19.43	6	24.0013	11.81	5	525	54.9929	5.38916
g10266	ctr copper transporter family protein	21.54	2							60.56	10.77	1	4.71816	10.77	1				2.59422	10.77	1	62.58	10.77	1	9.10707	10.77	1	195	21.0861	6.39209
g10268	hemerythrin hhe cation binding domain-containing protein	28.91	5	265.773	28.91	5	39.9232	28.91	5	121.23	17.01	3	16.5073	17.01	3	346.161	28.91	5	55.7149	28.91	5	250.827	19.39	3	30.774	22.79	4	294	32.8951	5.80811
g10270	zip zinc transporter	6.94	2				0	3.13	1													41.21	3.8	1	4.2067	3.8	1	447	47.7261	6.15088
g10273	stb2 protein	2.44	2	44.8	1.35	1	5.16283	1.35	1							71.65	1.09	1	3.06365	1.09	1							1188	131.76	6.53662
g10275	mitochondrial import inner membrane translocase subunit tim10	7.31	4	33.06	2.39	1	2.94171	2.39	1							242.127	6.47	3	22.0675	6.47	3	62.12	1.97	1	7.44266	1.97	1	711	79.3632	8.38232
g10277	26s proteasome regulatory subunit	15.63	10	799.724	12.24	9	58.741	12.24	9	80.52	2.78	2	7.33102	2.78	2	569.927	11.37	8	43.9038	11.37	8	307.171	5.9	3	30.2733	5.9	3	1152	128.071	9.77393
g10278	histone deacetylase rpd3	28.53	13	192.548	20.53	9	27.8372	15.36	6	49.01	3.76	2	4.98495	3.76	2	290.576	22.41	10	33.0854	21.63	8	125.92	6.58	3	13.6973	6.58	3	638	70.9318	4.729
g1028	phosphate transporter	43.98	8	314.196	42.93	6	23.9069	42.93	6	183.773	23.56	3	13.5816	23.56	3	468.058	43.98	8	44.128	43.98	8	162.445	16.75	2	11.9091	16.75	2	191	20.869	9.61279
g10289	dihydroxyacid dehydratase	1.1	1	26.52	1.1	1	2.13339	1.1	1																			909	101.487	7.60596
g1029	heat shock protein 70-like protein	32.6	23	332.184	15.98	11	34.4523	15.98	11	392.811	20.72	14	49.2783	21.98	15	749.439	25.87	17	69.7639	24.19	16	420.861	14.62	9	36.3347	16.3	10	951	103.242	4.86865
g10292	glycoside hydrolase family 63 protein	5.08	3	35.3	1.77	1	0	1.77	1							73.6882	2.96	2	4.61913	2.96	2	63.31	2.13	1	6.00903	2.13	1	846	94.004	5.03369
g10303	methyltransferase domain-containing protein	3.14	1	33.76	3.14	1	1.93574	3.14	1																			350	39.0064	5.2876
g10304	methyltransferase domain-containing protein	3.04	1	36.58	3.04	1	3.23514	3.04	1				2.84709	3.04	1	36.35	3.04	1	3.25144	3.04	1				3.10264	3.04	1	362	40.3999	4.64014
g10313	cyclopropane-fatty-acyl-phospholipid synthase	19.55	14	471.733	16.54	11	68.2344	17.99	12	122.534	11.51	8	23.7007	11.51	8	324.811	14.3	9	50.4476	15.75	10	313.37	12.07	8	47.184	12.07	8	895	99.6352	8.646
g10316	het domain-containing protein	2.48	1																						2.61938	2.48	1	524	58.1175	5.56689
g10319	hypothetical protein [Podospora anserina S mat+]	20.91	2							26.35	10	1	2.48909	10	1	84.8985	20.91	2	4.73312	20.91	2							110	11.7269	9.34912
g10320	hypothetical protein NECHADRAFT_47830 [Nectria haematococca mpVI 77-13-4]	18.62	7	200.812	18.16	6	20.7142	18.16	6	59.2681	4.83	2	4.89438	4.83	2	255.248	13.56	5	20.1822	13.56	5	140.568	7.36	3	10.272	7.36	3	435	45.9279	7.45947
g10321	pp-loop family protein	2.5	1																0	2.5	1							921	101.069	7.69385
g10323	s-adenosylmethionine mitochondrial carrier protein	1.98	1	35.36	1.98	1	2.03627	1.98	1							75.81	1.98	1	4.7929	1.98	1							454	48.6965	10.2427
g10326	wd repeat protein	8.56	6	97.09	6.27	4	8.02872	6.27	4				5.45329	2.69	1				2.99786	3.78	2	31.85	2.59	2	8.7578	5.27	3	1005	108.309	5.57959
g1033	peptidase family m1	23.84	29	770.395	19.12	22	89.5127	19.57	23	1522.98	22.29	25	151.384	22.29	26	995.898	22.48	26	111.557	22.55	27	1275.2	19.44	22	140.93	19.44	22	1548	171.517	6.34131
g10331	aspartate aminotransferase	32.7	15	502.837	22.75	10	52.8138	22.75	10	632.269	22.75	10	54.5043	22.75	10	889.837	31.44	14	78.8492	31.44	14	658.265	28.75	12	62.2363	28.75	12	633	69.4335	6.66846
g10333	50s ribosomal protein l24	12.62	8	291.183	7.12	5	24.2223	7.12	5	49.0336	4.21	3	10.364	4.21	3	463.91	11.33	7	45.2101	11.33	7	38.29	1.51	1	0	1.51	1	927	99.8496	6.85889
g10334	tryptophan synthase	38.88	26	1697.13	37.13	25	180.881	37.13	24	408.07	18.72	11	40.851	14.89	10	1215.26	37.13	23	153.952	37.13	23	805.324	22.65	15	90.3015	22.65	15	967	104.595	8.48486
g10336	indole-diterpene biosynthesis protein	0.96	1	60.66	0.96	1	3.05561	0.96	1							59.64	0.96	1	2.5042	0.96	1							1558	167.97	10.3452
g10339	40s ribosomal protein s23	5.74	3	325.297	5.74	3	28.6856	5.74	3	202.707	4.87	2	18.1011	4.87	2	257.362	5.74	3	23.1166	5.74	3	391.185	4.87	2	36.6297	4.87	2	801	87.794	9.92041
g1034	3-deoxy-d-manno-octulosonic acid 8-phosphate synthase	1.08	1							25.81	1.08	1	2.5679	1.08	1							34.44	1.08	1	2.7128	1.08	1	1113	117.755	5.66846
g10343	microtubule binding protein	13.46	10	182.38	4.91	4	14.4425	4.91	4	154.343	7.8	6	22.2888	7.8	6	127.308	8.01	6	17.8254	6.41	5	139.462	4.27	4	16.5793	4.27	4	936	104.164	5.33838
g10344	autophagy protein 8	16.95	2	30.24	9.32	1	2.72289	9.32	1	48.8807	7.63	1	4.64642	7.63	1	30.62	7.63	1	2.71805	7.63	1	29.33	7.63	1	2.82536	7.63	1	118	13.7692	7.32764
g10346	26s proteasome regulatory subunit rpn-8	9.41	11	740.626	8.47	10	71.9314	8.47	10	226.857	6.34	7	26.8412	6.34	7	595.497	8.7	9	56.7485	8.7	9	319.424	6.16	7	24.2413	4.74	6	1689	183.525	8.76318
g10347	coproporphyrinogen iii oxidase	67.41	16	583.447	50.14	12	53.9907	55.43	14	468.529	37.6	11	46.6152	37.6	11	786.93	57.1	15	78.6767	57.1	15	576.451	50.7	13	62.9405	50.7	13	359	40.3147	5.69385
g1035	tyrosine-protein phosphatase non-receptor	4.38	3	30.19	1.43	1										24.75	1.43	1	0	1.43	1	70.4582	2.96	2	5.35194	2.96	2	981	107.039	9.0415
g10350	adenylate kinase	66.67	14	482.078	50.96	10	53.5754	51.34	11	620.778	39.08	7	56.1957	39.08	7	556.721	63.22	12	62.6583	52.87	10	494.268	44.44	9	47.3344	41	8	261	28.7629	7.89893
g10351	integral membrane protein	6.91	1				2.33735	6.91	1	33.2	6.91	1	0	6.91	1													217	24.4119	10.2573
g10354	allantoate permease	8.84	2	84.3367	8.84	2	12.157	8.84	2	71.4133	8.84	2	11.6534	8.84	2	99.61	8.84	2	15.6901	8.84	2	64.3967	8.84	2	11.5946	8.84	2	509	56.3584	9.1001
g10355	g10355.t1|---NA---	1.06	1										0	1.06	1													1042	107.528	4.75439
g10356	abc drug exporter	9.68	13	157.025	4.94	6	11.0477	4.1	5	84.1366	2.37	3	8.48333	2.37	3	328.459	8.01	10	33.7761	8.01	10	104.33	1.99	2	7.22108	1.99	2	1560	173.468	6.53662
g10365	short-chain dehydrogenase reductase	3.89	1													24.37	3.89	1	1.65909	3.89	1							334	36.7479	6.55127
g10372	g10372.t1|---NA---	1.52	1																0	1.52	1							787	83.3887	4.95752
g10374	phosphate-repressible phosphate permease	16.35	6	200.373	10.33	4	21.2591	10.33	4	86.6889	6.54	2	9.3021	6.54	2	169.741	13.94	5	15.0606	13.94	5	125.41	9.12	3	15.9289	6.88	2	581	62.9072	6.40479
g10376	ferric-chelate reductase	4.66	2							43.8	2.42	1	2.63616	2.42	1	26.43	2.25	1	0	2.25	1	64.8	4.66	2	4.07039	4.66	2	579	64.9701	9.14404
g10383	2-oxoisovalerate dehydrogenase subunit beta	10.53	5				0	2.01	1	58.47	3.67	1	6.53214	3.67	1	176.293	6.86	4	10.0179	6.86	4							845	91.4692	9.5835
g10384	2-nitropropane dioxygenase family	6.21	3	91.1582	3.86	2	3.50312	3.86	2	56.88	2.35	1	3.75466	2.35	1	75.93	2.35	1	3.61386	4.7	2	106.838	4.7	2	12.146	4.7	2	596	65.3771	9.68604
g10390	30s ribosomal protein s7	28.71	5	158.74	25.48	4	20.4212	25.48	4	41.44	17.42	3	8.67719	17.42	3	159.195	28.71	5	26.1249	28.71	5	23.24	3.23	1	2.37492	3.23	1	310	33.3979	10.5503
g10392	usp domain-containing protein	12.4	4	22.98	4.5	1	5.87527	7.91	2	33.05	3.41	1	4.2587	3.41	1	26.11	3.41	1	3.37204	6.36	2	23.04	1.55	1	2.57169	1.55	1	645	68.7538	8.88037
g10395	polyadenylate-binding protein	50.13	35	1020.62	32.41	20	113.709	32.41	20	1248.25	40.08	27	141.062	40.08	27	1338.26	37.7	23	150.066	37.7	23	1147.73	40.74	26	152.728	37.96	26	756	81.5993	5.52881
g10396	e3 ubiquitin-protein ligase	1.48	1	68.91	1.48	1	2.92667	1.48	1																2.51723	1.48	1	1146	129.179	6.55127
g1040	26s protease regulatory subunit 8	36.66	13	1033.81	36.44	13	75.3271	36.44	13	277.241	15.84	5	24.205	18.22	6	496.044	31.67	11	48.0655	31.67	11	523.853	26.03	8	40.5459	26.03	8	461	51.6853	9.17334
g10401	electron transfer flavoprotein-ubiquinone oxidoreductase	25.76	11	97.74	9.5	4	13.8871	13.85	5	172.517	16.59	8	22.7417	16.59	8	352.96	20.77	8	42.3228	20.77	8	171.935	7.25	3	25.0702	7.25	3	621	68.3242	6.53662
g10404	tata-box binding protein	6.19	1	39.58	6.19	1	3.18896	6.19	1																			291	31.4821	9.34912
g10406	fructosyl-amino acid oxidase	29.05	9	70.7042	5.68	2	10.8102	5.68	2	51.51	9.89	3	10.5373	9.26	3	54.7572	2.74	1	11.0303	2.74	1	86.1	14.53	4	6.71656	12.21	4	475	51.3431	5.71924
g10407	coatamer subunit protein	1.38	1	35.46	1.38	1	2.50756	1.38	1																0	1.38	1	797	86.6988	5.37646
g10408	grisea protein	4.79	1																			34.68	4.79	1	3.48274	4.79	1	668	69.8536	7.43018
g1041	calcium permease	21.99	14	344.163	17.41	11	54.0543	17.41	11	133.137	7.12	4	20.3963	7.56	4	538.239	16.89	10	69.7873	18.29	11	90.4367	3.78	2	16.5651	6.95	3	1137	124.469	6.59521
g10412	hypothetical protein HMPREF1120_01973 [Exophiala dermatitidis NIH/UT8656]	4.8	1	79.2	4.8	1	4.3491	4.8	1							82.36	4.8	1	4.9029	4.8	1							354	41.701	9.02686
g10413	nicotinamide n-methyltransferase	12.45	2	79.29	12.45	2	2.52159	12.45	2	77.51	5.84	1	2.56941	5.84	1	38.35	5.84	1	2.67897	5.84	1	42.26	5.84	1	2.79617	5.84	1	257	28.3235	5.21143
g10414	phytanoyl- dioxygenase	43.46	11	100.763	22.22	5	9.33127	16.01	4	180.618	21.24	5	20.0534	21.24	5	245.38	29.41	6	28.0119	29.74	7	72.79	23.86	5	11.2628	17.65	4	306	34.3242	5.78271
g10424	casein kinase i	25.1	12	345.884	15.44	8	33.6968	15.44	8	155.667	13.51	6	17.0751	13.51	6	259.111	16.99	9	34.8098	16.99	9	201.879	18.53	7	28.8081	18.53	7	518	57.8684	9.31982
g10433	polyunsaturated fatty acid conjugated linoleic acid-producing	1.5	1										0	1.5	1													466	51.4048	4.62744
g10435	histidine acid	13.07	3	80.71	4.15	1	4.37963	4.15	1	37.47	4.98	1	3.26602	4.98	1	20.29	3.94	1										482	51.4657	4.41162
g10448	methyltransferase domain-containing protein	8.29	3	152.321	4.32	2	8.40563	4.32	2	77.53	2.42	1	1.93882	2.42	1	85.3755	6.39	2	3.01402	2.42	1	103.28	2.42	1	3.40816	2.42	1	579	64.3888	5.92236
g10458	t-complex protein 1 subunit epsilon	51.18	23	764.315	39.2	16	93.1371	39.93	17	556.9	28.31	10	46.9188	30.13	11	463.951	29.4	15	53.6107	29.4	15	764.196	34.85	15	81.0105	37.39	16	551	59.7841	5.38916
g10461	elongation factor 1-alpha	9.2	5	87.55	3.52	2	3.08096	4.89	3				0	1.14	1	26.66	1.14	1	2.13361	1.14	1	38.25	4.32	2	5.04905	4.32	2	880	95.6597	6.68311
g10464	glucose-regulated protein	56.13	30	843.31	37.82	18	102.264	35.7	17	1222.22	34.64	20	105.267	32.83	19	1314.58	48.26	23	144.265	46.9	23	700.802	26.48	15	76.1683	26.48	15	661	72.253	5.021
g10466	snare domain-containing protein	19.43	6	235.531	16.82	5	26.7376	16.82	5	90.4069	3.08	1	11.4817	3.08	1	186.813	13.74	4	20.9156	13.74	4	187.229	13.74	4	17.58	13.74	4	422	45.708	5.78271
g10471	chy zinc finger domain protein	1.81	1																						0	1.81	1	718	79.2129	8.26514
g10476	glycerol kinase	16.37	8	59.1808	10.74	5	24.1777	8.24	4	78.2	5.32	2	7.56111	5.32	2	57.1267	5.11	2	18.8116	8.65	4	70.3877	6.15	3	4.88925	3.65	2	959	102.644	8.26514
g10479	mannose-1-phosphate guanyltransferase	53.3	11	848.946	44.51	9	107.792	47.25	10	185.621	15.38	4	34.36	15.38	4	802.967	41.21	8	96.0813	41.21	8	368.134	35.16	7	58.0689	35.16	7	364	39.7429	6.45557
g10483	beta subunit of hypothetical caax farnesyltransferase	6.3	2	20.7	6.3	2	1.67884	6.3	2	34.85	2.94	1	2.27608	2.94	1	33.29	2.94	1	2.04091	2.94	1	78.63	2.94	1	4.60924	2.94	1	476	51.4098	6.99072
g10489	fungal transcriptional regulatory protein	1.38	1																						0	1.38	1	871	95.0504	6.91748
g10492	cytochrome c mitochondrial import factor	26.75	7	76.8411	8.67	3	9.36167	8.67	3							160.784	20.24	5	11.7985	20.24	5	48.82	3.37	1	3.00056	3.37	1	415	45.0135	9.30518
g10493	anaphase-promoting complex subunit cut9	2.5	3				1.92275	0.72	1							55.46	0.79	1	3.65401	0.79	1	31.01	0.99	1	1.71914	0.99	1	1520	162.442	5.2876
g10494	centromere microtubule binding protein cbf5	22.2	15	784.264	16.47	9	96.5247	20.11	11	467.546	18.47	11	67.9822	18.47	11	703.268	20.11	13	93.0579	20.11	12	422.253	15.92	9	66.4626	15.92	9	1099	121.188	9.81787
g10497	g10497.t1|protein	0.67	1																			0	0.67	1				1192	132.475	8.86572
g10498	carbon-nitrogen family protein	1.27	1																						3.35603	1.27	1	944	101.871	6.354
g10503	centromere microtubule-binding protein cbf5	1.82	1	21.93	1.82	1	2.16988	1.82	1							27.13	1.82	1	1.70142	1.82	1							548	59.6389	9.62744
g10504	hypothetical protein FG07201.1 [Gibberella zeae PH-1]	25.22	3	37.1	7.83	1	2.37384	7.83	1	47.66	18.26	2	5.07767	18.26	2	27.56	10.43	1	7.52634	25.22	2							115	13.4146	8.42627
g10505	replication factor c subunit 4	17	4	96.463	17	4	9.23639	17	4							69.9067	12.18	3	4.76479	12.18	3	37.88	5.1	1	2.47156	5.1	1	353	39.0381	8.00146
g10508	phospholipid-translocating p-type atpase	2.82	2	26.81	1.98	1	2.28247	0.84	1										2.37334	0.84	1							1312	144.842	5.98584
g10510	80 kd mcm3-associated protein	3.09	2				3.61701	2.32	1										0	0.77	1							1425	153.889	9.31982
g10513	low temperature viability protein	11.3	5	44.99	3.55	2	10.6482	7	3	28.34	2.48	1	0	2.48	1	98.5629	11.3	5	15.8821	11.3	5	32.19	1.08	1	2.11675	1.08	1	929	104.222	6.16357
g10514	nucleolar gtp-binding protein	30.89	15	335.622	22.78	11	38.9303	22.78	11	167.749	11.23	6	20.7364	13.1	7	319.003	22.78	11	41.0736	22.78	11	269.697	18.56	10	40.9191	18.56	10	641	71.4642	6.06201
g10515	acyl- dehydrogenase family member 11	11.26	4	34.84	2.6	1	2.19419	2.6	1							64.74	9.09	3	5.51177	9.09	3				1.95449	2.16	1	462	51.5612	7.34229
g10519	mynd finger	6.34	2				0	4.03	1				2.09643	2.31	1													347	39.2659	6.37939
g1052	inositol hexakisphosphate kinase	5.97	5				1.67508	1.09	1				1.77892	1.09	1				1.66711	1.09	1	139.015	3.86	3	9.89915	4.88	4	1373	149.136	7.18115
g10529	coatomer beta subunit	31.91	21	850.365	27.21	17	89.8087	24.59	16	400.563	20.77	13	41.2669	19.56	13	835.975	27.32	18	92.743	27.32	18	502.509	21.42	12	46.256	19.67	12	915	101.392	5.07178
g1053	glycosyltransferase family 4 protein	6	3	48.08	6	3	3.73802	4.15	2	22.47	1.85	1	0	1.85	1				0	1.27	1							867	94.866	8.80713
g10530	mannitol-1-phosphate 5-dehydrogenase	71.87	23	782.285	40.66	12	84.7676	42.97	13	1922.67	54.99	16	188.904	54.99	16	1517.73	70.33	20	173	68.29	19	1967.06	56.27	18	213.326	56.27	18	391	42.9504	5.8335
g10533	glucose-6-phosphate isomerase	21.86	18	824.071	15.76	13	68.4653	14.41	12	1405.83	20.93	16	123.143	20.42	16	2025.5	21.02	17	165.49	19.66	16	1549.32	20.93	16	146.458	19.58	15	1180	128.999	8.63135
g10536	serine threonine-protein kinase gad8	20.94	13	270.558	17.76	10	32.9872	17	10							130.203	12.06	7	20.8406	12.06	7	192.164	12.83	9	20.038	10.75	7	912	100.27	8.88037
g1055	serine threonine protein	18.7	17	185.118	12.15	10	25.3815	12.95	11	37.2	0.87	1	2.61762	2.62	2	264.899	15.43	13	43.739	13.83	12	180.71	8.81	7	24.9094	9.53	8	1374	150.739	8.104
g10550	hypothetical protein CH063_02122 [Colletotrichum higginsianum]	1.38	1																			0	1.38	1				798	88.1415	9.12939
g10551	hypothetical protein CHGG_04235 [Chaetomium globosum CBS 148.51]	3.27	4				3.63881	1.33	2	33.26	0.5	1	1.71792	0.5	1	80.0518	2.6	3	13.3169	2.6	3							1807	195.204	10.6528
g10552	u1 snrnp-associated protein usp107	11.53	10	20.81	1.65	1	5.83231	3.71	2	74.3514	7.83	6	15.2271	9.17	7				10.0723	4.53	3	22.27	2.99	2	5.04093	2.99	2	971	105.597	5.36377
g10555	g10555.t1|protein	1.09	1																0	1.09	1							733	82.9528	8.45557
g10558	g10558.t1|protein	0.68	1										0	0.68	1													1618	180.721	8.67529
g10576	leucyl-trna synthetase	49	39	1043.15	32.94	22	125.064	34.94	25	836.216	28.04	20	101.705	29.58	21	1075.81	40.2	28	132.971	35.21	26	1246.77	28.04	19	124.125	28.04	19	1102	124.631	6.0874
g10577	ap-3 complex subunit sigma	7.61	3	32.62	4.12	1	6.05164	4.12	1	76.54	4.12	1	6.27347	4.12	1	66.51	5.39	2	8.17707	7.61	3	100.902	5.39	2	12.6657	5.39	2	631	69.789	8.32373
g10578	hypothetical protein GLRG_06822 [Glomerella graminicola M1.001]	1.99	1	23.78	1.99	1	2.789	1.99	1							24.74	1.99	1	2.88864	1.99	1							1108	121.575	8.90967
g10579	cytochrome-c oxidase chain viic	5.49	1	102.087	5.49	1	9.16262	5.49	1	45.44	5.49	1	4.62061	5.49	1	129.451	5.49	1	13.5271	5.49	1	30.38	5.49	1	0	5.49	1	328	36.9619	10.4038
g10581	37s ribosomal protein rsm25	47.72	9	151.873	47.72	9	24.6928	47.72	9	73.4963	34.85	6	11.4784	29.05	5	251.946	47.72	9	32.1851	47.72	9	109.964	29.05	5	17.9122	29.05	5	241	27.8123	9.0415
g10582	g10582.t1|---NA---	4.13	1													26.82	4.13	1										315	34.4636	7.6499
g10583	hypothetical protein NECHADRAFT_89660 [Nectria haematococca mpVI 77-13-4]	3.35	2	33.94	1.79	1	6.08351	1.79	1							28.57	1.79	1	2.68493	1.79	1				0	1.56	1	836	92.481	9.11475
g1059	related to lipoyltransferase	19.9	4	88.7274	10.19	2	6.8515	10.19	2							72.1171	7.28	2	8.76483	7.28	2	24.6	6.31	1	4.05875	6.31	1	412	45.0669	7.51807
g10591	er associated chaperone	25.72	7	84.8314	7.23	2	7.77924	10.4	3							105.66	21.1	6	10.7762	21.1	6							346	38.5831	9.12939
g10592	duf544 domain-containing protein	19.34	6	50.83	5.23	2	6.54808	5.23	2							30.33	7.66	3	2.76684	8.88	4	36.4467	14.23	3	4.09121	3.77	1	822	89.511	4.97021
g10595	kynurenine-oxoglutarate transaminase	13.22	6	59.19	4	2	4.61042	4	2	97.2327	11.48	6	14.5527	11.48	6	245.044	9.74	5	21.6369	11.48	6							575	63.7841	7.2251
g1060	chorismate synthase	15.63	12	167.48	4.25	3	14.114	4.25	3	553.112	13.63	11	53.5772	13.63	11	344.32	12.33	7	29.5995	12.33	7	405.88	12.59	9	35.9682	12.59	9	1152	122.844	8.55811
g10607	mediator of rna polymerase ii transcription subunit 7	13.48	3	78.9623	8.78	2	4.85475	8.78	2													42.96	4.7	1	2.67955	4.7	1	319	35.5513	6.04932
g10608	eukaryotic membrane protein family	3.88	4							38.96	1.68	2	6.59263	1.68	2	55.12	2.2	2	5.77464	2.2	2	31.32	1.03	1	2.09072	1.03	1	1547	168.315	7.51807
g10612	dienelactone hydrolase	30.83	7	76.74	12.65	2	8.25512	12.65	2	92.46	14.23	3	11.8387	17	4	126.64	24.11	5	16.9554	24.11	5	89.42	8.7	2	7.62387	8.7	2	253	27.5348	6.06201
g10618	filament-forming protein	19.55	38	65.7028	1.61	2	6.37425	1.61	2	293.506	5.5	10	37.3395	6.57	13	391.404	8.66	16	61.7469	8.03	15	797.501	13.79	22	84.1279	12.33	21	2726	302.57	5.96045
g1062	pathway-specific nitrogen regulator	15.86	8	98.7148	10.92	5	7.35867	6.15	3							138.629	11.79	6	10.7659	7.97	4							1154	128.344	4.70361
g10622	u1 zinc finger domain-containing protein	6.06	1																			85.25	6.06	1	8.02955	6.06	1	297	32.8409	5.93506
g1063	mitochondrial phosphate carrier protein	41.42	15	2278.1	35.58	11	229.346	35.58	11	762.849	27.74	9	58.0154	22.99	8	3489.61	41.42	15	373.63	41.42	15	397.642	20.44	7	36.2831	22.63	8	548	59.0908	9.96436
g10643	arrestin domain-containing protein	2.55	1	24.07	2.55	1	2.96086	2.55	1																			903	101.221	9.61279
g10646	gtp-binding protein 1	4.55	2													31.77	1.95	1	0	1.95	1	29.52	1.95	1	0	4.55	2	615	66.8075	7.15186
g10647	dna binding regulatory protein	8.94	7	49.449	5.14	4	2.18871	4.02	4										2.24415	3.13	2							1343	145.822	6.85889
g1065	vacuolar membrane protein	7.47	7	107.812	6.28	6	8.02635	3.3	4	39.5	0.87	1	2.55697	0.87	1							70.8667	2.76	3	5.36335	1.89	2	1847	200.856	7.53271
g10659	dna repair protein rad5	2.54	7	37.06	2.24	6	9.27835	1.22	4	62.3862	1.49	4	12.1393	1.49	4	82.665	1.97	5	7.19579	1.97	5	103.903	1.97	5	12.5464	1.97	5	3347	371.169	9.24658
g10660	squalene phytoene synthase	22.93	5	115.41	22.93	5	16.8559	19.61	4							41.32	19.06	4	10.4278	19.06	4							362	40.6712	8.68994
g10661	37s ribosomal protein mrp17	15.1	4	242.763	15.1	4	28.5609	15.1	4	61.27	3.13	1	2.10265	3.13	1	214.559	15.1	4	20.0754	15.1	4							351	38.8271	10.3892
g1067	tbc domain-containing protein	11.99	14	29.08	1.72	2	8.05065	2.83	4	232.335	4.92	5	21.7519	4.92	5	361.581	7.99	8	43.5745	8.48	9	330.236	6.64	7	38.3822	7.5	9	1627	175.115	7.12256
g10673	bifunctional p-450:nadph-p450 reductase	15.74	16	482.541	13.02	13	46.5055	12.23	13				1.92778	0.57	1	159.189	5.36	5	13.3438	5.15	5	72.19	3.72	4	8.70884	1.79	2	1398	153.425	5.22412
g10674	g10674.t1|---NA---	1.77	1																						1.72737	1.77	1	620	67.3902	8.22119
g10685	vacuolar protein sorting-associated protein	15.07	38	412.668	8.53	20	52.7899	9.03	24	49.61	0.45	1	2.54299	0.98	2	514.859	10.07	24	64.6587	9.74	24	80.7467	1.15	3	5.75874	1.15	3	3564	397.045	5.92236
g10688	sit4 phosphatase-associated protein	15.52	15	370.678	9.16	9	33.4519	9.16	9	99.27	3.25	3	11.7115	4.09	4	238.523	10.71	10	34.6789	10.71	10	172.243	8.7	8	30.7527	8.64	8	1540	166.923	4.84326
g1069	carbon-nitrogen hydrolase	28.38	9	75.2133	15.26	3	5.25924	6.46	2	253.725	15.07	5	19.0515	15.07	5	356.742	28.38	9	34.1	25.83	8	268.753	19.37	4	30.0462	19.37	4	511	54.0152	7.50342
g10691	major allergen asp f2	36.72	5	94.25	18.36	3	16.1961	18.36	3	54.5567	21.88	3	6.01981	11.33	2	210.611	36.72	5	26.0945	36.72	5	330.34	21.88	3	29.0371	21.88	3	256	28.2235	4.70361
g10692	alcohol dehydrogenase zinc-binding domain protein	4.51	3				0	1.1	1																2.07897	3.4	2	1087	117.044	9.49561
g10695	mitochondrial 54s ribosomal protein l51	36.03	5	78.1165	35.29	4	7.20366	35.29	4	29.52	17.65	2	7.94568	17.65	3	146.688	35.29	4	19.7885	35.29	4				2.20497	7.35	1	136	14.9039	10.1401
g10713	na+ h+ antiporter cnh1	14.16	9	149.719	9.31	5	14.1245	9.31	5	169.922	6.44	3	11.472	6.44	3	43.26	7.33	4	14.9494	8.12	5	54.59	3.37	2	7.335	3.37	2	1010	111.658	6.771
g10717	mitochondrial import receptor subunit tom-22	29.14	4	224.279	27.81	3	14.812	27.81	3	119.83	21.19	2	6.36961	21.19	2	358.658	29.14	4	27.945	29.14	4	35.34	9.93	1	2.36264	9.93	1	151	16.1047	4.22119
g10718	prolipoprotein diacylglyceryl transferase	10.53	7	101.857	2.02	2	7.50824	2.75	3	77.8972	4.53	3	7.84565	4.53	3	124.707	4.29	3	7.83107	4.29	3	120.939	8.02	5	13.582	8.02	5	1235	131.197	5.61768
g1072	hypothetical protein GLRG_10255 [Glomerella graminicola M1.001]	1.31	1							25.51	1.31	1	3.15272	1.31	1	77.02	1.31	1	3.70622	1.31	1							1066	113.639	8.52881
g10722	protein phosphatase 2c	22.18	7	108.607	16.44	5	15.286	16.44	5	52.8675	3.63	2	5.57589	3.63	2	106.197	11.66	3	11.2861	11.66	3	60.3844	6.12	2	8.55221	6.12	2	523	55.044	5.5415
g10723	snf7 family protein	3.51	3	92.7287	2.37	2	5.02989	2.37	2	85.9998	2.37	2	7.63272	2.37	2	63.78	2.37	2	6.03843	2.37	2	70.9659	2.58	2	6.0764	2.58	2	970	108.121	8.35303
g10727	hypothetical protein CH063_13917 [Colletotrichum higginsianum]	5.54	2																			90.5829	5.54	2	3.96476	5.54	2	469	51.6909	8.6167
g10729	mapkkk cascade protein kinase regulator ste50	9.15	2	94.5555	9.15	2	6.77651	2.79	1	104.613	2.79	1	9.52877	2.79	1	92.76	2.79	1	6.80271	2.79	1	48.8	2.79	1	4.37443	2.79	1	645	69.6648	5.40186
g10734	nuclease s1	4.28	1													63.27	4.28	1	3.45493	4.28	1	96.5	4.28	1	3.29103	4.28	1	304	33.959	5.32568
g10738	nascent polypeptide-associated complex subunit alpha	70.94	9	768.095	39.41	5	65.571	39.41	5	1413.51	45.81	6	112.777	45.81	6	1481.46	67.98	8	123.405	45.81	7	1567.75	57.64	6	132.408	35.47	5	203	22.059	4.48779
g10739	ribosomal protein l14	55.1	10	1116.8	46.94	7	79.8929	47.62	8	702.532	51.02	7	53.0686	43.54	6	1372.45	46.94	8	102.948	47.62	9	409.993	24.49	4	29.4027	24.49	4	147	17.2823	10.5796
g1074	g1074.t1|---NA---	1.2	1																0	1.2	1							997	108.36	8.70459
g10740	duf1687 domain containing protein	54.79	4	259.714	30.82	2	21.6428	30.82	2	197.93	48.63	3	17.5546	48.63	3	228.82	36.99	3	16.9521	36.99	3	202.207	45.89	3	21.1665	45.89	3	146	15.799	5.2876
g10741	aldehyde dehydrogenase	22.57	25	849.626	14.28	15	86.7575	14.28	15	922.73	17.16	21	97.5188	17.16	21	947.431	17.45	20	92.3124	17.45	20	946.511	14.2	16	90.3587	13.19	16	1387	146.495	5.38916
g10742	fumarate hydratase	20.78	13	302.472	11.46	7	35.4208	11.46	7	848.697	18.27	10	69.9066	18.27	10	1167.62	19.48	11	126.422	19.48	11	451.653	13.61	9	42.0394	13.61	9	1073	113.597	5.10986
g10744	aspartate-semialdehyde dehydrogenase	35.2	12	272.614	21.53	8	27.6076	21.53	8	394.043	26.5	9	50.5597	21.53	8	344.528	24.22	9	45.8916	27.12	10	507.241	34.58	11	60.3699	32.3	10	483	52.3059	7.85498
g10751	pigment biosynthesis protein ayg1	5.68	5	29.82	2.23	2	0	2.23	2	326.363	4.68	4	26.4182	4.68	4	329.872	4.53	4	31.0757	4.53	4	329.003	4.68	4	25.3188	4.68	4	1303	143.759	9.01221
g10757	sorbitol dehydrogenase	6.36	10	136.02	2.46	3	9.70704	2.84	4	200.389	3.86	5	14.8367	3.86	5	164.987	3.86	6	12.9664	3.86	6	97.59	1.73	2	7.12516	1.73	2	2075	226.058	9.29053
g10758	syntaxin 5	10.81	4	46.4147	4.46	2	2.75832	2.7	1							159.36	10.81	4	10.5823	10.81	4	79.86	2.7	1	3.65465	5.14	2	740	83.8026	11.019
g10762	f-box wd repeat-containing protein 1a	9.41	8	137.11	5.11	5	9.74023	5.23	5	87.6	2.31	2	7.56057	2.31	2	108.891	5.11	4	7.35164	2.31	2	42.27	1.43	1	6.36772	2.8	2	1605	176.143	6.26514
g10763	snf7 family protein	12.26	2							44.35	4.72	1	2.1188	4.72	1	72.628	4.72	1	4.34306	4.72	1	51.34	7.55	1	2.4966	7.55	1	212	23.7608	4.70361
g10770	g10770.t1|---NA---	1.38	1	0	1.38	1	0	1.38	1										0	1.38	1							1163	129.597	11.561
g10771	cdc24 calponin	10.85	9	228.975	9.36	7	23.3135	9.36	7							36.5371	2.01	2	0	1.41	1	83.63	4.38	3	4.80079	2.01	2	1346	147.328	8.92432
g10775	37s ribosomal protein mrp10	10	1							45.12	10	1	2.73596	10	1													90	9.98617	10.1694
g1078	g1078.t1|---NA---	37.91	4	72.11	20.92	2	7.56534	20.92	2	28.3	20.92	2	4.07361	20.92	2	72.0321	37.91	4	21.1201	37.91	4	30.21	5.88	1	5.72783	16.99	2	153	16.2442	11.6343
g10784	carboxypeptidase s	28.57	11	60.8316	10.2	4	5.21598	10.2	4	182.588	17.18	7	21.8213	17.18	7	192.847	22.96	9	25.9021	25.85	10	209.732	14.97	6	23.229	14.97	6	588	64.2205	6.27783
g10786	dual specificity phosphatase	6.91	2	63.51	6.91	2	6.17892	6.91	2				0	2.81	1	60.63	4.09	1	4.0962	4.09	1							391	42.6732	6.53662
g10793	initiation-specific alpha- -mannosyltransferase	30.82	3	90.22	16.98	1	20.0254	16.98	1	26.92	6.92	1				65.3033	16.98	1	15.4417	23.9	2	33.54	16.98	1	8.19676	16.98	1	159	17.5992	7.63525
g10794	homoserine o-acetyltransferase	5.33	4	111.884	3.31	2	8.3949	3.31	2	90.94	1.75	1	4.29851	1.75	1	90.85	2.57	2	3.86502	2.57	2	95.3046	2.94	2	8.5555	2.94	2	1088	119.959	7.60596
g10796	nudix family protein	4.46	3	28.5	1.21	1	2.01393	1.21	1	31.53	1.21	1	2.54237	1.21	1	28.95	1.21	1	2.31562	1.21	1	47.2189	3.62	2	8.22509	4.46	3	829	89.8541	6.97607
g10799	tata-binding protein-associated phosphoprotein	34.31	3													126.817	34.31	3	8.08064	34.31	3							137	15.0377	5.07178
g1080	sda1 domain-containing protein	24.32	11	438.2	20.49	9	40.6118	20.49	9	155.156	8.61	4	9.44902	10.11	5	297.32	15.57	7	24.1246	15.57	7	111.56	9.56	4	9.87321	9.56	4	732	82.6948	9.18799
g10801	short-chain dehydrogenase	48.4	9	339.198	40.4	6	30.0687	40.4	6	125.489	24.8	4	5.8679	14.4	3	222.983	31.6	5	22.4184	31.6	5	359.355	32.4	6	33.0859	32.4	6	250	26.4118	7.57666
g10805	cytochrome c oxidase-assembly factor cox16	0.82	1				1.87825	0.82	1							31.84	0.82	1	2.11572	0.82	1							973	107.165	10.2427
g10807	prp38 family protein	3.27	1													38.88	3.27	1	0	3.27	1							397	45.0635	5.66846
g10809	glutamyl-trna a subunit	6.12	2	44.26	3.44	1	3.63429	3.44	1				0	2.68	1	47.73	3.44	1	3.67833	3.44	1	52.08	3.44	1	3.03475	3.44	1	523	55.8023	6.56592
g10811	transmembrane bax inhibitor motif-containing protein	17.58	2	115.002	17.58	2	11.452	17.58	2							119.763	17.58	2	11.7879	17.58	2				0	4.03	1	273	29.9074	5.14795
g10814	g10814.t1|septin	38.62	15	894.739	28.3	11	81.4318	29.64	12	816.065	27.92	10	75.9516	27.92	10	870.095	28.3	11	86.9017	28.3	11	593.516	28.11	10	63.9871	28.11	10	523	58.2591	5.37646
g10818	dynein light intermediate chain	4.56	4	139.37	3.79	3	10.5931	1.6	2							90.68	1.6	2	5.76452	1.6	2	146.731	2.37	3	7.81885	2.37	3	1558	169.806	5.56689
g10819	26s proteasome regulatory subunit rpn5	24.05	16	670.97	22.52	15	65.595	22.52	15	193.998	8.38	5	21.3391	8.38	5	522.082	14.47	9	50.1704	14.47	9	483.767	16.43	10	42.0901	16.43	10	919	102.606	8.60205
g1082	g1082.t1|pyridoxine	59.58	10	545.882	59.58	10	52.2457	59.58	10	162.096	30.83	5	17.3423	30.83	5	345.899	36.25	7	27.3944	36.25	7	340.098	42.5	7	28.1932	42.5	7	240	25.8006	5.51611
g10820	sugar -lactone	35.95	12	173.353	23.52	8	25.9709	20.27	6	75.27	1.91	1	3.16936	1.91	1	261.858	35.95	11	39.0146	32.12	10							523	59.8622	6.66846
g10821	molybdenum cofactor synthesis protein 2b	5.73	2	67.98	2.55	1	2.65674	2.55	1							48.42	3.18	1	3.01382	3.18	1	45.97	2.55	1	3.17839	2.55	1	471	51.6247	10.814
g10822	rna-binding protein	5.18	2	24.88	3.03	1	3.45513	3.03	1				2.86733	3.03	1				2.69666	3.03	1	31.99	2.15	1	2.31063	2.15	1	792	87.8625	8.80713
g10825	urea active transporter	4.95	1							46.97	4.95	1	4.44723	4.95	1	61.76	4.95	1	4.55743	4.95	1	52.58	4.95	1	4.79032	4.95	1	384	40.3995	7.81104
g10839	phosphoribosylaminoimidazole carboxylase	36.72	15	381.947	21.77	9	43.0869	20.61	10	302.351	18.58	8	34.1918	13.93	6	418.458	25.11	10	43.1448	26.12	11	285.504	16.84	7	29.7985	16.84	7	689	73.6248	6.96143
g1084	pyridoxine biosynthesis protein	57.74	12	864.823	54.52	10	53.291	47.74	9	809.443	50.97	11	77.5848	50.97	11	1150.17	54.52	10	83.5634	47.74	9	911.439	51.29	10	74.2239	44.52	9	310	32.6115	5.71924
g10848	allergen asp f4-	28.81	5	162.226	6.78	1	10.0356	6.78	1	266.916	17.97	3	14.8336	17.97	3	274.353	15.93	3	26.6484	15.93	3	422.931	19.66	3	29.8508	19.66	3	295	30.8773	4.79248
g10849	g10849.t1|---NA---	1.57	1																0	1.57	1							830	88.4345	5.78271
g1085	vacuolar atp synthase subunit b	33.67	22	1473.5	25.3	16	114.723	25.6	17	653.53	13.61	9	48.0921	13.61	9	963.118	21.47	13	77.6899	21.47	13	812.693	16.73	11	63.2099	16.73	12	992	107.391	5.89697
g10865	pyruvate dehydrogenase kinase	20.89	7	56.0135	6.89	2	2.13056	6.89	2							73.2129	16	5	6.79299	16	5	75.9433	7.33	3	7.86665	7.33	3	450	51.1309	7.88428
g10874	sphingosine-1-phosphate lyase	26.98	11	292.77	20.63	8	30.8681	17.11	7	54.2267	9.88	4	7.73687	7.05	3	380.913	23.1	8	28.872	19.05	7	108.27	7.41	3	2.88059	4.59	2	567	61.9866	8.90967
g10875	glycosyltransferase family 34 protein	11.15	3	71.67	11.15	3	8.56572	11.15	3													32.68	3.82	1	2.56492	3.82	1	314	35.9212	9.14404
g10876	ring finger domain-containing protein	8.95	1	55.79	8.95	1	3.85577	8.95	1																			324	36.2577	5.31299
g10878	golgi matrix protein	9.37	9	36.35	2.82	2	6.2684	2.82	2	115.277	4.44	4	10.7679	4.44	4	188.085	5.56	5	17.58	8.52	7	188.034	7.54	6	24.7634	7.54	6	1420	157.683	5.30029
g10879	hypothetical protein TRIVIDRAFT_68297 [Trichoderma virens Gv29-8]	7.75	3				1.8665	2.41	1							22.78	7.75	3	4.30442	4.3	2							581	63.6143	7.95752
g10880	chd5 domain-containing protein	14.88	3	95.7808	14.88	3	7.46313	14.88	3							72.5759	10.23	2	4.75773	10.23	2							215	24.3123	9.89111
g10889	snf7 family protein	10.96	2	21.77	10.96	2	2.47457	10.96	2							32.96	5.26	1	2.86041	5.26	1							228	25.5172	5.49072
g10890	translation machinery-associated protein	12.03	12	261.966	9.82	8	27.5479	9.82	8	435.15	7.05	6	42.0007	8.31	8	247.053	9.9	8	37.9388	9.9	8	535.964	10.29	7	47.1453	8.23	6	1263	138.094	8.96826
g10891	rna annealing protein	19.14	8	77.515	6.94	3	11.2949	6.94	3	330.393	12.2	6	48.3917	15.76	7	188.367	11.07	4	27.4865	11.07	4	254.338	7.88	4	26.28	7.88	4	533	55.5021	9.70068
g10896	protein phosphatase 2c	10.08	7	286.26	8.07	5	25.1763	9.02	6	103.22	1.8	1	2.60072	1.8	1	275.606	6.37	4	17.1969	6.37	4	56.74	1.06	1	4.85517	2.02	2	942	101.991	5.79541
g10899	denn domain-containing protein	17.98	14	177.672	12.48	9	21.1804	13.16	10	34.381	2.75	2	4.41851	2.75	2	240.938	14.34	10	32.2371	12.87	9	31.93	3.14	2	4.849	3.14	2	1018	113.597	6.63916
g1090	extracellular dipeptidyl-peptidase dpp4	34.19	16	292.96	20.18	8	45.1168	20.18	8	157.8	11.7	6	18.0619	8.87	5	648.6	34.19	14	83.8685	34.19	14	75.13	3.6	2	7.45594	3.6	2	778	86.7182	4.65283
g10901	wd repeat domain-containing protein	39.27	19	545.3	33.23	13	63.0404	35.8	14	300.032	23.11	10	43.769	23.11	10	586.061	34.74	16	75.0331	34.74	16	535.594	34.89	15	58.7935	34.89	15	662	71.8512	6.81494
g10902	int1 protein	4.28	2													25.24	3.02	1				48.67	1.26	1	4.9893	1.26	1	1424	159.279	5.66846
g10905	atp-dependent rna helicase dbp9	29.63	13	515.972	22.22	9	50.0552	22.22	9							329.711	23.4	10	43.3402	23.4	10	274.63	8.75	4	31.0256	10.44	5	594	66.7734	9.34912
g10907	g10907.t1|catalase	15.08	11	111.14	6.26	5	12.0564	6.66	5	87.83	4.97	4	7.54206	3.53	3	282.697	14.43	10	45.4362	14.43	10	47.7073	3.53	3	8.08973	3.53	3	1247	136.924	5.78271
g10908	g10908.t1|---NA---	1.98	1																						0	1.98	1	656	69.6346	6.0874
g10920	proline-specific permease	7.2	3	34.74	3.27	1	3.38109	3.27	1				2.28036	1.8	1	50.91	7.2	3	4.62807	7.2	3				0	3.27	1	611	67.374	7.03467
g1093	quinate repressor	4.98	3													62.0859	3.73	2	2.53154	3.73	2	30.71	1.24	1	2.34444	1.24	1	884	95.7293	7.18115
g10930	flavin-binding monooxygenase-like protein	15.62	6	53.2884	13.69	6	5.75365	7.57	4							49.5067	8.21	4	2.41229	5.8	3							621	69.2839	7.37158
g10932	lathosterol oxidase	9.56	2	47.5233	9.56	2	9.75855	9.56	2	75.62	4.78	1	3.67324	4.78	1	61.96	4.78	1	5.21481	4.78	1	24.18	4.78	1	0	4.78	1	293	34.5898	6.97607
g10940	hsp90 co-chaperone aha1	27.8	13	906.607	26.48	11	72.7943	25.49	11	241.05	11.51	4	17.7304	11.51	4	631.825	24.67	10	49.6591	22.53	9	448.173	21.22	9	32.9295	21.22	9	608	65.9973	6.1001
g10942	hypothetical protein GLRG_08790 [Glomerella graminicola M1.001]	1.37	1	38.42	1.37	1	5.2015	1.37	1													53.11	1.37	1	3.66015	1.37	1	1169	127.951	6.75635
g10943	ras guanyl-nucleotide exchange factor	2.56	1	128.61	2.56	1	5.04878	2.56	1							47.8	2.56	1	2.52959	2.56	1							469	52.3607	9.94971
g10944	poly polymerase	23.61	11	92.5671	13.66	8	13.6654	17.37	9	28.67	1.52	1	2.77492	4.38	2	111.329	8.09	5	8.9172	8.09	5	90.96	6.41	2	8.75397	6.41	2	593	65.3949	8.36768
g10948	misato segment ii myosin-like domain-containing protein	20.5	7	71.5067	13.18	4	9.80889	13.18	4	42.3735	6.9	2	5.43172	6.9	2	58.24	6.9	2	5.66073	6.9	2	125.73	11.92	4	11.3615	11.92	4	478	52.2505	4.89404
g10950	fork head domain-containing protein	8.91	3	22.46	7.68	2	6.62529	7.68	2	25.85	4.76	1				30.5067	8.91	3	7.76566	8.91	3	20.34	4.76	1	5.15734	7.68	2	651	70.0653	9.31982
g10952	eukaryotic translation initiation factor 3 subunit clu1	51.86	42	2088.21	42.87	35	228.418	40.78	33	415.171	15.12	15	46.2779	15.12	15	1471.49	41.63	30	182.833	40.39	30	1490.85	34.81	26	172.698	29.92	25	1290	141.534	5.74463
g10957	yippee zinc-binding protein	1.38	1	34.38	1.38	1	6.05603	1.38	1	37.87	1.38	1	3.52326	1.38	1	47.6	1.38	1	7.20079	1.38	1							868	95.1068	7.26904
g10958	integral membrane protein	11.03	2	35.35	9.56	1										120.097	11.03	2	11.177	11.03	2							408	44.9122	5.41455
g10962	nuclear pore complex protein an-nup82	11.68	14	273.121	5.88	8	38.5115	7.4	10	85.73	2.6	3	7.49818	2.6	3	370.584	6.56	8	40.6944	6.56	8	71.7233	2.21	2	8.78137	2.21	2	1310	142.455	5.23682
g10964	nuclear cap binding protein subunit 2	17.13	4	75.02	12.75	3	15.13	12.75	3	51.85	13.55	3	9.77063	13.55	3	72.5	17.13	3	17.8414	17.13	3	70.71	13.55	3	13.3052	13.55	3	251	29.1315	7.18115
g10965	trafficking protein particle complex subunit 2	3.6	2	87.2506	3.6	2	10.5246	3.6	2							37.4288	1.37	1	4.11243	1.37	1	63.75	2.24	1	4.18385	2.24	1	805	88.606	9.02686
g10967	histone h4	52.43	7	566.297	31.07	3	57.2443	31.07	3	123.47	29.13	3	11.7951	29.13	3	522.205	51.46	6	52.7296	51.46	6	186.583	33.98	3	18.5182	33.98	3	103	11.3354	11.356
g10972	cation efflux family protein	6.36	2	21.5	3.31	1	0	3.31	1							34.42	3.05	1	2.75898	3.05	1							393	44.2024	5.93506
g10975	hypothetical protein VDAG_08803 [Verticillium dahliae VdLs.17]	22.32	14	96.4267	6.9	3	12.9803	11.05	5	180.688	13	8	31.1554	13	8	252.424	17.72	10	40.8992	15.54	9	368.842	14.15	8	41.2827	15.07	9	869	93.3233	7.88428
g10977	histone acetyltransferase subunit 4	0.61	1																			66.8756	0.61	1	9.03656	0.61	1	1815	195.06	8.86572
g10978	prolyl oligopeptidase	18.95	9	58.82	1.7	1	3.69521	1.7	1	185.25	15.42	8	23.6747	12.73	7	83.5367	6.79	3	8.77729	8.35	4	173.865	15.42	7	18.759	11.88	6	707	78.8018	5.59229
g10979	-dimethyl-8-ribityllumazine synthase	50.5	5	171.677	29	3	13.3533	18.5	2	109.69	17.5	2	12.1733	17.5	2	390.761	50.5	5	31.353	41	4	204.169	39	4	14.7817	39	4	200	20.7677	6.0874
g10980	calcium-binding protein precursor cnx1	42.78	18	612.913	35.29	15	80.7778	35.29	15	316.228	26.2	11	41.6055	26.2	11	608.53	41.18	17	111.15	41.18	17	240.557	22.28	10	49.8323	22.28	10	561	61.5582	4.69092
g10982	hypothetical protein MAA_04216 [Metarhizium anisopliae ARSEF 23]	15.76	1													49.17	15.76	1	6.45611	15.76	1							203	19.9205	3.75146
g10984	dynamin central region	42.54	23	758.614	35.27	19	88.5136	33.79	19	147.043	9	4	17.9024	9	4	787.824	31.57	14	72.5693	31.57	14	514.684	18.99	9	48.2599	18.99	9	811	89.6625	7.15186
g10985	cytochrome c oxidase assembly protein cox19	12.62	1																2.40858	12.62	1							103	11.1585	6.66846
g10987	ubiquitin-like modifier	3.74	1	95.68	3.74	1	2.89388	3.74	1	94.72	3.74	1	3.66729	3.74	1	76.87	3.74	1	3.08328	3.74	1	91.44	3.74	1	5.06514	3.74	1	294	32.3366	7.7085
g10988	nuclear pore complex protein nup107	20.92	17	271.722	9.37	7	28.6971	7.54	6				7.04616	2.46	3	224.629	9.72	8	22.2391	8.52	7	74.02	2.32	1	4.82632	2.32	1	1420	158.35	6.43018
g10993	v-atpase subunit c	11.8	13	354.036	8.89	9	41.7416	8.89	9	144.995	3.07	3	10.5515	3.07	3	312.456	6.97	6	25.7089	6.97	6	230.21	5.36	5	15.6372	6.05	6	1305	144.291	7.92822
g10994	adenylyl-sulfate kinase	47.62	6	260.843	32.86	4	25.0861	32.86	4	289.151	47.62	5	26.2368	47.62	6	124.032	23.33	3	7.21497	23.33	3	288.206	32.86	4	19.1888	32.86	4	210	23.1992	7.04932
g10995	thioesterase family protein	19.73	4	171.427	15.31	3	12.857	9.86	2							203.447	19.73	4	16.047	19.73	4	37.01	5.44	1				294	31.1911	9.43701
g10996	ribosome biogenesis protein mak21	24.45	17	474.421	18.89	13	42.573	18.89	13	36.41	2.58	2	4.49994	4.57	3	268.3	13.52	8	31.9698	15.41	9	152.857	10.34	6	11.3226	7.06	4	1006	110.77	5.08447
g10997	prolyl-trna synthetase	12.48	6	99.0801	9.2	4	7.017	6.04	3	79.5633	6.7	3	6.08046	3.55	2	195.29	9.33	5	13.7626	9.33	5	163.757	8.54	4	13.9324	8.54	4	761	83.9505	7.7085
g10999	prolyl-trna synthetase	36.91	3							33.42	8.05	1				0	8.05	1	0	8.05	1	84.2741	36.91	3	9.38169	36.91	3	149	16.2293	5.021
g11010	g11010.t1|acetyltransferase	42.78	6	177.246	37.43	5	12.3257	37.43	5	57.1326	21.39	3	9.11907	21.39	3	189.871	20.32	3	15.3035	20.32	3	36.12	8.02	1	8.47112	13.37	2	187	20.7417	5.18604
g11024	g11024.t1|kynureninase	11.82	2							0	3.41	1				51.62	3.41	1	0	3.41	1	41.94	8.42	1				499	55.377	6.53662
g11026	indoleamine -dioxygenase pyrrole -dioxygenase	3.54	1							0	3.54	1																509	57.0454	6.44287
g11030	hypothetical protein GLRG_06007 [Glomerella graminicola M1.001]	15.49	4	54.5529	5.92	2	4.69023	5.92	2	90.3846	5.92	2	11.2179	8.2	3	90.5925	9.34	3	9.55315	9.34	3	148.86	7.97	2	9.50469	7.97	2	439	47.0508	5.03369
g11031	guanyl-specific ribonuclease f1	34.64	4	215.343	32.4	3	21.0223	32.4	3	81.9684	10.06	1	9.09415	10.06	1	276.84	34.64	4	24.4487	34.64	4	126.193	18.44	2	8.24079	18.44	2	179	18.864	4.83057
g11034	arginase agmatinase formiminoglutamase	4.79	1																			37.28	4.79	1				292	31.8081	5.63037
g11036	thioesterase thiol ester dehydrase-isomerase	19.66	4				0	3.73	1	47.04	12.2	2	2.64183	3.73	1	75.68	11.19	3	12.1751	11.19	3	78.4024	7.46	2	5.87108	7.46	2	295	33.271	7.48877
g11041	glucose-methanol-choline oxidoreductase	25.83	11	218.037	9.06	4	13.997	9.06	4	30.6	2.27	1	1.99792	2.27	1	129.248	6.19	3	13.8946	8.01	4	186.927	10.27	4	14.1174	10.27	4	662	72.6177	6.12549
g11047	methyltransferase type 11	36.29	5	99.94	24.32	3	6.65819	17.76	2													153.81	23.17	3	11.2996	23.17	3	259	28.1413	5.68115
g11062	sodium phosphate	6.02	3	29.43	6.02	3	5.12207	2.93	2	27.73	1.63	1				29.5633	4.72	2	6.16067	4.72	2				0	1.3	1	615	65.915	7.98682
g11072	methyltransferase domain-containing protein	6.3	2	45	3.87	2	7.18686	3.87	2										2.6631	1.58	1	27.22	2.44	1	2.08784	2.44	1	698	77.2006	5.65576
g11074	tam domain methyltransferase	7.94	2	121.172	7.94	2	9.80178	7.94	2							97.2432	7.94	2	10.227	7.94	2							378	42.0238	4.81787
g11075	actin-binding protein	18.54	10	267.626	12.99	7	17.2561	10.97	6	179.04	6.05	3	11.1621	6.05	3	122.201	5.55	3	5.50115	7.57	4	329.323	13.49	7	24.8266	13.49	7	793	87.7999	6.20166
g11076	haloalkanoic acid	64.05	9	272.515	57.44	8	36.547	57.02	8	223.472	37.6	6	24.4211	37.6	6	483.385	64.05	9	61.4503	64.05	9	347.555	52.48	7	48.2521	52.48	7	242	26.9686	5.80811
g11085	rna binding protein ligatin	15.67	8	228.749	13.1	6	17.2618	13.1	6							167.43	10.4	4	13.0148	10.4	4	59.1124	5.63	3	7.58128	10.04	5	817	90.2611	7.84033
g11089	a-pheromone processing metallopeptidase ste23	21.75	20	76.73	4.5	4	7.28517	5.1	5	201.955	7.73	7	20.6636	8.5	8	303.725	14.02	12	27.2457	15.21	13	380.663	12.49	10	31.2476	15.04	12	1177	133.487	7.07861
g11092	long chain fatty alcohol oxidase	12.84	7	27	3.65	2	8.50548	5.95	3	30.05	1.49	1	2.42748	1.49	1	85.18	6.89	4	4.89829	8.51	5				0	0.95	1	740	80.1331	6.32861
g11098	fatty acid elongase-like protein	16.91	4	300.742	16.91	4	24.0834	16.91	4	78.54	8.88	2	6.14978	8.88	2	281.589	12.47	3	19.9582	12.47	3	110.73	7.61	2	7.34023	7.61	2	473	51.1202	9.14404
g11104	wd40 domain-containing protein	1.5	1										1.83398	1.5	1													532	57.8533	6.52197
g11107	heat repeat protein	11.48	15	207.174	6.78	8	26.4563	6.78	8				0	0.53	1	240.778	4.79	6	19.0514	6.49	8	127.995	5.28	6	17.1199	5.81	7	2065	222.018	5.73193
g11110	duf28 domain-containing protein	5.93	3	31.59	1.65	1	1.77916	1.65	1							56.78	1.98	1	4.1124	4.28	2							607	64.3029	5.99854
g11113	conserved hypothetical protein [Verticillium albo-atrum VaMs.102]	4.34	2							37.76	4.34	2	4.97833	4.34	2							46.16	2.44	1	3.66024	2.44	1	738	77.5875	5.66846
g11118	bifunctional purine biosynthetic protein	45.29	23	1272.63	42.37	21	126.187	42.37	21	468.368	26.08	12	57.5473	23.54	11	1019.76	32.06	16	109.357	33.59	17	636.51	23.79	11	63.5438	23.79	11	786	82.7754	5.2749
g11119	mitogen-activated protein kinase kinase kinase	8.75	6	272.936	8.63	5	21.3947	8.63	5							272.311	8.75	5	20.7347	8.75	6	36.32	1.75	1	2.78123	1.75	1	857	94.5827	7.76709
g11122	pdt domain-containing protein	17.17	4							142.71	13.3	3	13.1174	13.3	3	96.082	10.73	2	8.1318	10.73	2	190.625	14.38	3	25.6862	14.38	3	466	50.4763	6.80029
g11128	calcium-transporting atpase 3	17.33	1	237.025	12.9	9	25.7597	11.89	9	76.2	8.66	5	8.98871	4.06	3	286.872	10.6	10	30.6717	8.29	8	96.3471	8.57	5	5.40829	4.15	3	1085	118.153	5.92236
g11137	oligopeptide transporter	1.38	1										0	1.38	1													726	80.3333	7.97217
g11158	haloacid dehalogenase	13.79	3										1.96567	4.6	1	74.6809	9.58	2	5.65186	9.58	2	29.43	4.21	1	1.99982	4.21	1	261	29.0357	5.24951
g11160	nuclear migration protein	5.45	4				3.22785	1.79	1	17.78	1.79	1	5.46324	1.79	1	88.6753	5.45	4	8.98215	5.45	4				2.78632	1.72	1	1394	153.4	9.78857
g11162	nedd8-conjugating enzyme ubc12	18.35	3	68.4767	12.84	2	6.56016	12.84	2	27.55	5.05	1	2.89272	10.55	2										0	5.05	1	218	24.1335	9.5249
g11164	ketol-acid reductoisomerase	46.39	17	1112.2	40.79	13	90.8653	42.42	14	325.108	25.87	9	27.8586	20.51	8	1066.9	42.66	14	91.3365	42.66	14	660.438	22.38	8	55.0496	22.38	8	429	47.7422	8.41162
g11166	pyridoxal-phosphate dependent enzyme	15.98	4													72.4578	15.98	4	13.3694	15.98	4							363	38.1399	6.75635
g11169	gamma-glutamyl phosphate reductase	34.72	15	1250.27	34.72	15	134.061	34.72	15	526.403	15.74	7	55.8812	17.13	8	895.107	30.09	14	106.703	30.09	14	545.151	18.36	9	57.3647	18.36	9	648	69.0584	6.18896
g11172	g11172.t1|---NA---	8.59	1																0	8.59	1							163	18.0783	11.2974
g11178	apses transcription factor	14.29	5													32.89	14.29	5	10.6716	6.71	3				2.51169	4.18	2	1029	110.367	9.33447
g11185	zinc-binding dehydrogenase	42.64	10	303.113	38.74	8	30.4927	32.73	7	107.93	4.8	1	6.46654	4.8	1	184.66	25.53	6	23.482	32.13	7	157.113	19.22	4	14.954	19.22	4	333	35.6974	7.43018
g11186	hypothetical protein VDAG_08588 [Verticillium dahliae VdLs.17]	2	1													38.88	2	1	3.24358	2	1							650	70.2957	6.94678
g11189	cephalosporin c regulator 1	7.56	3	84.4495	7.56	3	8.42823	7.56	3							30.22	3.22	1	2.76006	3.22	1							807	88.6398	6.53662
g1119	prostacyclin synthase	4.89	4	39.54	2.54	2										50.1331	3.52	3	10.536	4.89	4							1022	111.984	9.05615
g11191	membrane biogenesis protein	20.71	4	229.308	18.34	3	21.4187	18.34	3	52.1	7.1	1	3.03408	7.1	1	152.11	15.38	3	10.9783	15.38	3	33.62	7.1	1	2.0689	7.1	1	169	19.0907	8.82178
g11193	serine threonine-protein kinase	1.73	2				2.87098	1.73	2													24.54	1	1	2.56647	1	1	1792	196.133	9.34912
g11196	tyrosine serine protein phosphatase	31.87	7	101.9	13.19	3	5.29519	13.19	3	38.85	2.47	1	3.06603	2.47	1	137.36	28.3	6	11.8243	28.3	6	39.63	3.57	1	2.29941	3.57	1	364	40.1359	5.61768
g11198	actin binding protein	10.76	3	81.9933	10.76	3	4.33458	4.94	2	34.9611	2.62	1	4.22827	2.62	1													344	39.4005	5.68115
g11199	tetratricopeptide repeat domain-containing protein	13.92	15	301.447	8.03	8	25.6518	5.89	6	184.5	6.39	7	15.7119	4.55	6	433.475	7.67	8	31.6073	5.82	7	240.313	6.32	6	21.9079	7.03	7	1408	156.065	8.5874
g1120	nad -binding domain	82.58	6				2.0458	9.03	1	94.5933	33.55	3	9.10876	33.55	3							276.221	73.55	5	24.5727	73.55	5	155	16.0145	8.67529
g11202	cyclase dehydrase family protein	9.47	2	55.6629	9.47	2	4.72143	9.47	2							53.62	4.91	1	2.83975	4.91	1	91.1834	9.47	2	5.80849	9.47	2	285	31.1312	10.5649
g11204	ap-3 complex subunit delta	4.08	3	49.3326	4.08	3	11.381	4.08	3	50.5828	2.47	2	6.51032	2.47	2	31.5732	2.66	2	9.63184	2.66	2	45.72	1.42	1	3.64858	1.42	1	1053	116.897	6.50732
g11206	rho-gtpase-activating protein 8	37.89	23	637.014	30.94	19	78.127	30.94	19	91.92	5.68	2	9.45867	6.95	3	493.633	27.93	16	65.4288	29.08	17	330.926	18.77	9	47.5857	18.77	9	863	95.4916	6.1001
g11209	membrane dipeptidase	19.15	5	89.46	7.02	2	4.19865	7.02	2	70.93	9.15	2	8.08862	9.15	2	149.81	19.15	5	9.9	15.11	4	196.6	12.77	3	16.6528	12.77	3	470	51.7462	5.63037
g11210	actin lateral binding protein	12.72	19	188.982	5.82	8	20.0658	5.63	8	262.997	3.99	4	21.2452	4.62	5	700.935	9.43	13	61.9089	10.76	14	177.506	1.84	2	10.8174	1.84	2	1580	171.759	5.69385
g11211	peptidyl-prolyl cis-trans isomerase b precursor	29.57	6	319.08	23.92	5	30.3948	23.92	5	234.988	14.95	3	16.7292	14.95	3	425.208	29.57	6	44.0885	29.57	6	408.46	25.91	5	42.0894	29.57	6	301	32.538	7.62061
g11212	trm112p-like protein	1.73	1	42.22	1.73	1	2.30887	1.73	1																			635	71.5663	8.17725
g11215	histone-lysine n-methyltransferase	0.87	1													0	0.87	1	0	0.87	1							1261	139.774	9.29053
g1122	hypothetical protein MYCTH_74446 [Myceliophthora thermophila ATCC 42464]	1.88	1										2.44479	1.88	1				2.8983	1.88	1				6.4533	1.88	1	1012	107.681	8.71924
g11222	cytochrome p450	15.19	6	80.05	7.78	3	9.13433	7.78	3							38.6	7.41	3	2.68043	4.07	2	45.49	3.33	1	5.25154	3.33	1	540	59.912	6.49365
g11228	hypothetical protein MAA_05251 [Metarhizium anisopliae ARSEF 23]	23.15	2										1.65478	7.41	1							62.85	15.74	1	4.16642	15.74	1	108	11.7789	4.81787
g11240	alcohol dehydrogenase	2.24	1	0	2.24	1	2.27295	2.24	1																			491	52.9583	6.82959
g11243	g11243.t1|monooxygenase	3.03	1																0	3.03	1							528	59.7024	8.48486
g11253	duf124 domain-containing protein	15.44	3	33.36	9.4	1													7.69578	6.04	2							447	46.6002	9.40771
g11255	duf907 domain-containing protein	5.44	2	71.97	5.44	2	2.0518	1.44	1	58.83	1.44	1	2.40893	1.44	1	45.97	1.44	1	2.26461	1.44	1							974	106.517	9.14404
g1126	ubiquitin-conjugating enzyme e2	4.01	1													25.23	4.01	1	0	4.01	1							324	35.7481	8.646
g11261	integral membrane protein	3.04	1																0	3.04	1							296	32.5253	9.34912
g11264	tat pathway signal sequence	4.66	1													46.42	4.66	1	0	4.66	1	77.24	4.66	1	2.62519	4.66	1	451	49.001	4.76709
g11268	hd domain-containing protein	9.45	3	24.53	6.9	2	2.30932	6.9	2	102.078	2.55	1	7.28984	2.55	1	59.22	2.55	1	2.6429	2.55	1	126.753	4.95	2	7.59993	2.55	1	667	72.0114	7.06396
g11269	amidohydrolase family protein	23.53	6	152.1	18.82	5	15.3499	18.82	5	106.3	9.41	2	8.14207	9.41	2	212.565	16.18	4	14.6277	16.18	4	195.56	16.76	4	14.5065	16.76	4	340	37.997	5.31299
g1127	c2h2 finger domain	6.32	4				2.02312	1.55	1													37.36	4.77	3	7.55514	4.77	3	775	83.8912	6.30322
g11272	u1 small nuclear ribonucleoprotein	1.37	1	14.61	1.37	1	0	1.37	1							20.12	1.37	1	0	1.37	1							948	100.536	10.7407
g11273	erv25 protein	11.35	6	123.411	11.35	6	20.0555	11.35	6							98.9589	8.75	4	17.4263	8.75	5							423	45.4092	9.34912
g11276	kinetochore protein mis13	5.63	2													24.39	5.63	2	5.83552	5.63	2							728	81.4255	10.7847
g11278	bzip transcription factor	1.34	1				1.70292	1.34	1				1.83128	1.34	1				1.73456	1.34	1							524	54.2157	7.92822
g1128	diphthine synthase	13.5	4	162.54	7.98	2	8.48874	7.98	2	134.55	7.77	2	7.75338	7.77	2	133.207	10.22	3	12.6684	10.22	3	223.195	9	3	14.8353	9	3	489	54.7285	7.07861
g11285	polysaccharide deacetylase family protein	8.04	1													37.1	8.04	1	6.48764	8.04	1							311	35.6145	5.2749
g11288	6-phosphogluconate decarboxylating	0.87	1													30.86	0.87	1	2.51126	0.87	1							807	89.0304	8.80713
g113	duf862-domain-containing protein	15.2	3	54.81	12.16	2	6.76385	12.16	2							37.16	6.38	2	4.90819	6.38	2							329	36.5997	9.14404
g11300	purine transporter	3.08	2							0	1.54	1	1.8197	1.54	1	29.26	1.54	1	1.82505	1.54	1							584	62.6923	5.22412
g11305	hypothetical protein FG02964.1 [Gibberella zeae PH-1]	17.32	2	28.66	7.82	1	2.86782	7.82	1	97.1236	17.32	2	22.4758	17.32	2	85.4554	7.82	1	5.0893	7.82	1	90.89	17.32	2	16.2658	17.32	2	179	18.8666	5.31299
g11312	aldehyde dehydrogenase aldh	54	21	968.433	40.8	14	113.54	40.8	14	1176.74	41.8	15	124.635	41.8	15	1478.07	50.2	18	146.29	50.2	18	1034.17	42.6	15	105.917	42.6	15	500	53.7676	5.69385
g11313	2-nitropropane dioxygenase precursor	20.03	11	39.07	2.09	1	1.82887	3.66	2	164.338	9.95	6	14.4112	9.95	6	143.203	10.21	5	10.5496	10.21	5	387.614	15.84	8	36.1937	15.84	8	764	80.3782	8.646
g11318	g11318.t1|---NA---	3.52	1																						1.82774	3.52	1	369	39.3803	9.45166
g11321	duf1295 domain-containing protein	8.31	2	129.503	8.31	2	13.0441	8.31	2	43.06	4.53	1	4.69859	4.53	1	115.733	8.31	2	13.6561	8.31	2	59.27	8.31	2	5.90782	8.31	2	397	44.5047	8.44092
g11322	g11322.t1|4-nitrophenylphosphatase	11.09	4	19.36	2.31	1	2.49348	2.31	1	93.1585	8.78	3	11.1477	8.78	3				2.37144	3.46	1	59.77	3.46	1	3.16488	3.46	1	433	46.2188	5.32568
g11324	hypothetical protein GLRG_02370 [Glomerella graminicola M1.001]	16.29	2	90.29	16.29	2	12.1033	16.29	2	42.67	7.3	1	2.88004	7.3	1	68.45	16.29	2	9.27588	16.29	2							178	19.4114	10.0522
g11326	mitochondrial import inner membrane translocase subunit tim-14	40.95	4	90.72	20.95	2	13.4626	20.95	2							294.27	20.95	2	34.5864	29.52	3							105	11.2681	10.3306
g11328	ribosomal protein l24e	0.85	2	41.9	0.78	1	5.88286	0.78	1	71.923	0.85	2	10.7131	0.85	2	52.6267	0.78	1	9.68444	0.78	1	47.23	0.78	1	6.53062	0.78	1	1414	155.678	8.22119
g11329	ku70 ku80 n-terminal alpha beta domain-containing protein	2.17	1				2.09345	2.17	1																			968	106.714	5.98584
g11331	hypothetical protein GLRG_02365 [Glomerella graminicola M1.001]	11.64	1										2.99566	11.64	1							43.6406	11.64	1	5.31551	11.64	1	146	14.9084	5.99854
g11334	c2h2 finger domain	13.76	3										1.75784	3.67	1	87.52	13.76	3	9.51395	13.76	3	34.74	4.13	1	4.22153	4.13	1	436	46.5175	6.85889
g11336	hypothetical protein GLRG_02363 [Glomerella graminicola M1.001]	10.82	3													53.19	6.07	2	4.91462	6.07	2	31.03	4.75	1	0	4.75	1	379	40.6158	9.30518
g11340	fungal specific transcription	1.2	1													65.04	1.2	1	4.57008	1.2	1							1921	208.016	6.771
g11342	deoxyribose-phosphate aldolase	7.63	2										2.11372	3.44	1	38.5498	7.63	2	4.73487	7.63	2							262	28.0005	6.53662
g11344	tetratricopeptide repeat domain-containing protein	1.1	1																0	1.1	1							911	102.592	7.34229
g11352	vacuolar protein sorting targeting protein pep1	8.72	14	254.499	5.88	9	23.4602	5.88	9	0	0.42	1	3.18848	1	2	73.3039	4.63	7	15.3498	6.51	10				5.66111	1	2	2398	264.565	5.23682
g11354	hypothetical protein THITE_2121683 [Thielavia terrestris NRRL 8126]	47.86	20	884.62	42.88	17	91.7323	43.05	17	422.973	21.1	8	35.6383	21.1	8	867.681	37.39	15	85.716	36.19	14	911.002	29.67	12	83.4034	29.5	11	583	64.1909	6.72705
g11367	superoxide dismutase	39.21	6	213.34	19.06	3	13.969	19.06	3	45.13	5.76	1	3.16883	5.76	1	226.427	32.73	5	13.2041	32.37	5	56.64	5.76	1	2.69462	5.76	1	278	28.4964	4.42432
g11368	transcription factor cys6	5.25	2							66.88	5.25	2	4.29739	5.25	2													419	44.6741	8.83643
g11370	eukaryotic translation initiation factor subunit eif-	41.53	40	1663.51	34.33	32	210.69	31.93	29	934.601	24.21	21	136.867	22.39	20	1546.12	32.25	29	228.225	30.5	28	1397.52	26.74	24	192.805	24.92	23	1541	162.912	9.48096
g11375	g11375.t1|protein	11.38	5							137.65	5.63	2	11.8378	5.63	2	186.8	9.59	4	17.7192	9.59	4	173.34	9.21	4	15.1319	9.21	4	782	80.6256	4.83057
g11376	cellulase family protein	1.01	1																0	1.01	1							795	85.0942	6.84424
g11379	nuclear and cytoplasmic polyadenylated rna-binding protein pub1	23.79	8	475.073	16.21	6	45.1177	16.21	6	177.88	10.95	4	16.3426	13.68	5	376.924	16.21	6	36.5109	16.21	6	234.575	14.74	4	17.6295	16.42	5	475	50.879	7.00537
g11380	dual specificity protein kinase yak1	24.71	14	421.749	19.03	10	34.6812	14.41	9	56.5567	2.63	2	10.9236	2.63	2	318.851	17.46	9	26.8865	12.83	8	230.522	12.3	8	35.4484	12.3	8	951	105.626	9.30518
g11381	hypothetical protein TRIVIDRAFT_52156 [Trichoderma virens Gv29-8]	3.16	2							0	1.75	1	3.00376	1.75	1	29.55	1.4	1	0	1.4	1	25.68	1.75	1	2.4571	1.75	1	855	89.8266	9.90576
g11385	thiouridylase subunit 2	2.17	1				4.19771	2.17	2										1.93662	1.09	1							829	88.6204	5.5415
g11387	mitochondrial oxaloacetate transport protein	9.52	5	69.069	3.35	2	5.97506	3.35	2							154.244	7.46	4	14.9566	9.52	5							777	84.8573	9.45166
g11388	wd repeat containing protein 82	20.77	7	79.8	8.46	3	9.30395	8.46	3	60.94	10.48	3	7.15967	10.48	3	150.975	13.05	4	18.4037	13.05	4	144.604	11.76	4	18.2578	11.76	4	544	58.6477	8.80713
g11390	ribonucleoside-diphosphate reductase small chain	23.44	8	240.134	23.19	7	30.464	23.19	7	94.6867	10.22	2	11.729	12.72	3	84.87	15.96	3	10.2512	15.96	3	302.295	21.45	7	27.9769	21.2	6	401	45.2587	5.05908
g11391	g11391.t1|---NA---	2.52	1							0	2.52	1	2.58684	2.52	1													318	33.4124	4.65283
g11396	decapping enzyme	18.56	10	159.327	7.72	5	19.4566	7.6	5				0	1.49	1	79.46	4.73	2	9.66132	4.73	2	175.143	15.57	8	27.5703	15.57	8	803	87.753	8.22119
g11398	spp30 protein	1.36	1																0	1.36	1							810	88.5474	9.93506
g11400	cral trio domain-containing protein	32.33	10	256.395	21.92	6	24.1721	21.92	6	34.57	4.66	1				118.747	16.44	5	18.6155	16.44	5	69.32	15.07	4	8.37543	13.7	4	365	41.3261	6.07471
g11401	h aca ribonucleoprotein complex subunit 3	19.7	1	42.42	19.7	1	2.7243	19.7	1							67.72	19.7	1	6.39653	19.7	1							66	7.69411	10.3452
g11403	proteasome maturation ans ribosome synthesis protein	18.72	7	98.9251	7.45	3	5.37114	7.45	3							76.5201	8.51	3	9.32294	8.72	4	45.671	11.06	3	13.8598	7.66	2	470	51.1456	5.99854
g11406	fungal specific transcription factor domain-containing protein	6.86	4	61.98	4.44	3	2.12532	4.44	3							48.36	2.42	1	3.49636	2.42	1							991	108.811	8.00146
g11409	trna isopentenyltransferase	1.02	1													25.48	1.02	1	3.30159	1.02	1							1078	118.733	5.13525
g11410	protein transport protein sec61 alpha subunit	11.55	4	156.435	9.24	3	19.5293	9.24	3	53.52	4.62	2	6.422	4.62	2	97.9395	11.55	4	12.9289	11.55	4	51.32	2.31	1	3.24537	2.31	1	476	52.3304	8.42627
g11411	atp-dependent bile acid permease	23.88	23	655.344	17.69	16	55.0899	15.15	15	158.97	3.71	4	9.651	2.71	3	654.526	21.4	19	72.9433	18.87	18	129.3	7.13	5	10.4246	3.6	3	1696	186.93	6.3667
g11414	g11414.t1|---NA---	2.86	1																2.31417	2.86	1							384	43.7374	11.8247
g11419	homeobox domain-containing protein	5.15	3	49.78	1.4	1	0	1.4	1	28.38	1.4	1	2.21348	1.4	1	49.29	1.4	1	1.91928	1.4	1				1.77021	2.34	1	641	69.0296	7.1665
g11422	g11422.t1|---NA---	2.31	1	28.05	2.31	1	0	2.31	1							0	2.31	1				29.58	2.31	1				303	32.8834	5.61768
g11428	g11428.t1|---NA---	17.2	1													28.46	17.2	1	3.2265	17.2	1							157	16.2303	10.1841
g11429	g11429.t1|---NA---	1.86	1										2.04699	1.86	1													644	69.2952	11.561
g11431	septum-promoting gtp-binding protein	9.45	5	128.71	6.66	3	14.7726	6.66	3	43.15	1.18	1	2.17211	1.18	1	71.7245	3.76	2	14.3233	4.73	3	72.52	3.11	1	7.89701	4.73	2	931	101.675	7.7085
g11433	glycine cleavage system h protein	28.81	5	130.213	15.82	2	10.1141	15.82	2	377.059	28.81	4	28.2739	28.81	4	289.848	28.81	5	38.851	28.81	5	188.017	28.81	4	23.1842	28.81	4	177	19.1468	4.89404
g11435	multiple banded antigen	0.27	1				0	0.27	1										0	0.27	1							2973	315.026	9.43701
g11436	nad transhydrogenase	10.21	21	414.689	6.5	13	33.7116	6.4	13	43.3067	1.01	3	10.512	1.01	3	377.003	7.83	17	48.183	6.01	14	105.343	1.89	3	12.0095	1.89	3	2861	303.12	6.78564
g11437	nadh:ubiquinone oxidoreductase subunit	43.33	5	70.8481	36	5	17.9816	27.33	4				2.38093	7.33	1	130.292	43.33	6	22.106	34.67	5							150	17.1899	9.5835
g11439	ribosomal protein 35	36.59	12	464.695	32.95	10	41.9851	32.95	10	71.8833	8.64	3	8.61546	8.64	3	263.782	20.91	7	26.4964	25.45	9	221.719	15.23	5	16.4106	15.23	5	440	49.2323	10.0522
g11440	g11440.t1|---NA---	2.82	1										2.28483	2.82	1													354	37.7691	7.15186
g11441	60s ribosomal protein mitochondrial precursor	8.12	2	107.54	8.12	2	13.114	8.12	2				4.19041	4.87	1	59.29	4.87	1	5.39655	4.87	1	57.72	4.87	1	3.97083	4.87	1	308	33.6685	9.46631
g11444	hypothetical protein CHGG_07819 [Chaetomium globosum CBS 148.51]	6.49	1																			0	6.49	1	3.19699	6.49	1	185	20.0065	9.62744
g11446	porphobilinogen deaminase	46.67	10	87.3147	19.09	4	7.84096	19.09	4	352.986	30	6	38.5942	30	6	226.017	29.39	5	21.9801	29.39	5	314.669	32.12	7	20.2597	24.85	6	330	35.8585	5.66846
g11447	dna replication factor a subunit ssb3	3.95	2	46.77	3.95	2	9.34556	3.95	2	51.23	3.95	2	6.43754	3.95	2	29.73	3.95	2	6.46177	3.95	2	77.42	2.2	1	18.5036	2.2	1	683	73.6282	7.03467
g11449	nuclear protein snf4	29.68	6	261.865	20.65	5	22.846	20.65	5	38.8551	3.55	1	5.12649	3.55	1	235.913	16.77	4	18.2694	16.77	4	161.435	16.13	4	19.8455	25.16	5	310	34.9642	5.19873
g11455	snare-dependent exocytosis protein	29.43	17	621.506	18.43	11	73.5786	19.45	12	77.74	6.11	4	9.86543	6.11	4	569.584	19.65	12	57.9442	19.65	12	414.842	21.79	11	49.7764	21.79	11	982	105.566	6.60986
g11463	cfia complex component rna14	16.12	11	255.483	12.14	8	30.781	12.14	8							98.53	5.71	4	17.9492	6.73	5	157.989	5.71	4	21.9667	5.71	4	980	108.842	5.30029
g11464	histone chaperone	16.36	3	123.739	16.36	3	14.9932	16.36	3	57.34	13.45	2	6.95356	13.45	2	45.13	12.36	2	4.17599	12.36	2	28.84	9.45	1	3.56087	9.45	1	275	29.9698	4.03076
g11468	gtpase activating protein	8.11	6	34.59	3.66	2	8.75586	3.66	2							75.3	2.35	2	11.027	5.67	4	45.35	2.44	2	0	2.44	2	1147	129.569	8.60205
g11470	tsa family protein	6.89	7	152.61	6.16	5	16.2484	4.3	5	234.357	2.91	3	18.2643	3.58	4	237.947	6.89	7	21.0685	4.37	6	156.907	1.26	1	13.1947	1.26	1	1510	161.66	9.77393
g11471	ring-5 like protein	1.1	1				2.2933	1.1	1																			911	100.865	6.354
g11472	hypothetical protein VDAG_02158 [Verticillium dahliae VdLs.17]	6.11	1																2.74821	6.11	1							180	20.901	9.72998
g11475	mitochondrial acidic protein mam33	21.13	10	281.291	8.51	5	24.7441	8.51	5	294.88	13.79	6	32.8837	15.98	7	601.799	18.94	9	75.0468	18.94	9	321.038	11.73	4	36.0345	12.89	5	776	85.8295	5.96045
g11476	oxysterol binding protein	28.38	12	289.518	24.13	10	37.5329	19.88	8	78.76	6.68	2	4.75954	2.58	1	139.985	14.42	5	24.4972	10.17	4	170.096	17.15	6	27.3862	14.72	5	659	70.9307	5.42725
g11477	scf e3 ubiquitin ligase complex f-box protein grra	10.7	6	102.513	7.32	4	11.9776	7.32	4							45.89	3.1	2	5.07428	3.1	2	45.5391	3.24	2	3.98194	3.24	2	710	77.779	6.78564
g11478	g11478.t1|---NA---	4.37	1				2.12829	4.37	1																			458	48.4241	4.94482
g11480	chalcone-flavanone isomerase	43.6	13	688.543	39.78	11	53.4763	39.78	11	263.203	17.71	4	21.3161	17.71	4	392.86	30.79	7	25.5311	30.79	7	276.518	18.8	4	26.4013	21.25	5	367	39.964	9.5835
g11483	g11483.t1|glutaredoxin	39.62	3	34.22	39.62	3	6.80116	39.62	3	51.02	31.13	2	5.59368	31.13	2	26.17	21.7	1	3.89324	21.7	1				3.30713	21.7	1	106	11.5849	7.28369
g11486	phospholipase d	5.12	2													28.31	5.12	2	5.11621	1.46	1							820	91.2111	7.6499
g11488	tam domain methyltransferase	11.24	1	76.6167	11.24	4	8.71339	11.24	4	25.99	2.25	1	1.81954	2.25	1	44.86	7.3	2	6.7432	7.3	2	103.191	6.18	2	9.20913	6.18	2	356	39.5443	4.71631
g11492	g11492.t1|carbonic	4.35	2	44.01	4.35	2	4.09346	4.35	2																			483	52.5264	8.63135
g11496	60s ribosomal protein l16	14.68	7	303.803	12.94	6	39.7061	12.94	6	468.943	11.19	5	53.5507	12.94	6	249.381	12.94	6	31.9963	12.94	6	335.297	10.2	5	31.0048	12.94	6	402	44.8916	10.6382
g11501	phosphatase family protein	6.81	6	49.8219	3.88	3	3.89229	3.88	3							38.12	1.57	1	5.68384	4.51	3				2.04194	1.26	1	954	104.588	4.84326
g11503	bag domain-containing protein	23.06	8	83.3236	6.16	2	10.6252	9.13	3	194.547	12.33	4	16.9686	15.3	5	181.696	20.09	6	23.1235	17.12	5	156.479	10.05	3	12.3927	10.05	3	438	47.4336	6.96143
g11505	g-protein coupled receptor	1.37	1													26.41	1.37	1	2.06864	1.37	1							657	71.8833	8.26514
g11507	protein phosphatase methylesterase	8.44	4	158.85	8.44	4	17.5316	8.44	4							59.5333	6.6	3	7.82196	4.16	2	34.14	2.57	1	7.64353	2.57	1	818	87.9218	6.88818
g1151	toxin biosynthesis protein	5.21	1	22.71	5.21	1	3.35601	5.21	1										2.87349	5.21	1							326	36.3748	8.29443
g11513	mrna export factor mex67	11.67	5	90.2288	9.22	4	11.5617	9.22	4	61.98	5.48	2	7.45578	5.48	2	85.9084	9.94	4	12.308	9.94	4	47.76	6.05	2	5.30271	6.05	2	694	75.2318	9.26123
g11518	atp binding	3.41	1	80.15	3.41	1	3.78126	3.41	1																			498	55.5073	4.80518
g11520	s-adenosylmethionine synthetase	78.28	23	2717.35	72.73	18	236.592	64.9	17	761.161	44.19	12	71.3795	36.36	11	1673.93	59.09	17	156.564	51.26	16	1695.78	61.87	19	154.994	52.78	17	396	43.5233	6.12549
g11524	1-phosphatidylinositol phosphodiesterase	5.31	2	36.16	1.3	1	4.60815	1.3	1	33.7	4.01	1										21.29	1.3	1	2.67762	1.3	1	848	92.1862	5.99854
g11525	methylenetetrahydrofolate dehydrogenase	36.78	9	348.162	28.57	6	32.5068	33.74	8	140.432	14.29	3	9.46817	14.29	3	235.624	24.92	5	29.7103	27.96	6	222.308	25.53	5	13.9609	20.06	4	329	36.1438	6.32861
g11526	dna repair transcription protein	20.08	21	370.405	15.71	17	42.9782	13.67	15	28.03	0.9	1	0	0.9	1	301.163	7.37	8	26.4915	5.64	6	251.335	7.43	8	23.6219	6.35	7	1668	181.845	6.93213
g11528	dna-directed rna polymerase iii polypeptide	13.16	8	117.321	7.77	5	12.9388	7.77	5	101.593	4.77	3	9.64686	4.77	3	148.426	10.36	6	18.7699	10.36	6	105.59	4.04	2	8.80681	4.04	2	965	107.322	8.30908
g11529	nuclear fragile x mental retardation-interacting protein 1	12.04	4										2.04983	3.24	1	58.82	8.8	2	7.13301	8.8	2	61.05	3.24	1	5.42625	3.24	2	648	69.469	9.30518
g11531	g11531.t1|---NA---	2.68	1																						0	2.68	1	373	39.01	11.605
g11532	g11532.t1|---NA---	10.93	2							70.21	7.92	1	8.49954	7.92	1							50.77	7.92	1	6.90489	10.93	2	366	38.5018	9.96436
g11535	metalloprotease 1	4.57	1																						1.84388	4.57	1	197	21.8481	4.70361
g11538	guanyl-nucleotide exchange factor	13.3	18	402.792	7.52	11	39.4497	7.52	11	20.74	0.81	1	4.61277	1.35	2	98.4272	4.55	6	14.0766	2	4	263.871	7.9	8	23.1412	6.17	7	2594	284.78	6.0874
g11539	dihydrolipoamide acetyltransferase component	65.51	18	1305.93	50.33	11	131.172	50.33	11	1137.53	39.48	12	121.759	39.48	12	2830.17	60.52	15	267.084	60.52	15	803.297	39.26	11	89.8351	32.75	10	461	49.0805	5.73193
g11547	hypothetical protein NECHADRAFT_70112 [Nectria haematococca mpVI 77-13-4]	5.64	4	55.23	1.41	1	5.07271	2.7	2							40.44	1.41	1	4.64697	2.7	2	90.8396	1.53	1	5.25515	1.53	1	851	90.1892	6.41748
g11548	pre-mrna polyadenylation factor fip1	13.16	2	80.41	5.26	1	3.74223	5.26	1	37.27	5.26	1	3.1668	5.26	1	63.03	13.16	2	8.19597	13.16	2	75.86	13.16	2	9.57568	13.16	2	418	43.678	4.48779
g11549	nucleoporin nup49 nsp49	13.78	5	96.0562	10.23	3	11.1546	10.23	3	122.34	6.05	2	6.87203	10.23	3	96.96	6.05	2	6.36783	10.23	3	152.172	13.78	5	11.4028	9.6	4	479	48.6134	7.54736
g11551	dna-directed rna polymerase iii subunit	10.12	2	36.85	6.07	1	1.96393	6.07	1				2.28422	4.05	1	23.9	10.12	2	2.17227	10.12	2	53.12	10.12	2	5.18154	10.12	2	247	27.5202	4.94482
g11554	g11554.t1|---NA---	2.8	1																0	2.8	1							500	54.2056	9.46631
g11569	glycoprotease family protein	0.73	1	26.66	0.73	1	2.15454	0.73	1							35.3	0.73	1	2.10019	0.73	1							1512	162.432	7.79639
g11572	40s ribosomal protein s28	36.76	3	330.899	36.76	3	39.4944	36.76	3	398.622	36.76	3	45.3632	36.76	3	388.367	36.76	3	42.8952	36.76	3	165.538	36.76	3	16.9008	36.76	3	68	7.70319	10.3599
g11574	tpa: dynamitin homolog (p50 subunit of dynactin)	7.99	5							86.9233	6.13	3	7.27749	4.44	3	27.07	2.66	1	3.67944	2.66	1	92.7	7.02	4	9.76627	4.35	3	1126	122.084	8.00146
g11576	adenylate cyclase	4.92	9	61.74	2.33	4	9.39886	2.91	5	26.86	0.54	1	0	0.54	1	77.88	1.97	4	4.88689	1.97	4	27.93	1.12	2	2.07692	1.12	2	2235	246.664	7.48877
g11579	serine threonine protein ste pak ste20-related	2.8	1	39.9	2.8	1	3.86946	2.8	1							27.7	2.8	1	3.90014	2.8	1							714	79.4331	6.37939
g1158	nad dependent epimerase	3.34	1	54.5132	3.34	1	5.4648	3.34	1							93.5958	3.34	1	5.92901	3.34	1	101.815	3.34	1	12.1741	3.34	1	299	33.2843	5.8335
g11580	26s proteasome regulatory subunit multiubiquitin chain binding protein	1.8	5	473.321	1.58	4	37.5671	1.58	4	281.82	1.13	3	24.5876	1.13	3	401.945	1.8	5	40.245	1.8	5	282.202	1.13	3	22.5951	1.13	3	3103	337.955	9.5835
g11581	proteasome component	12.77	15	364.844	9.32	10	33.3234	10.03	11	51.87	0.6	1	2.11198	0.6	1	210.037	4	5	13.8722	4	5	255.637	8.66	9	21.7476	7.89	8	1824	199.641	6.01123
g11582	sybindin-like family protein	5.85	1																			26.65	5.85	1	3.62795	5.85	1	410	46.1221	8.96826
g11584	translation machinery-associated protein 22	24.49	3	53.93	5.31	1	3.1149	5.31	1	122.5	8.16	1	7.69208	8.16	1				0	8.16	1	219.326	24.49	3	15.4263	24.49	3	245	26.6335	6.37939
g11585	hypothetical protein TRIVIDRAFT_175383 [Trichoderma virens Gv29-8]	3.08	1				0	3.08	1																			487	53.4957	7.53271
g11586	nadph dehydrogenase	18.88	5							62.32	5.13	1	4.2053	5.13	1	29.49	9.56	3	5.63693	9.56	3	42.1	9.32	2	3.56883	5.13	1	429	46.8252	6.65381
g11589	ubiquitin carboxyl-terminal partial	10.73	7	148.883	9.18	5	20.7869	9.18	5	26.14	2.43	1	2.87953	2.43	1	43.1667	5.97	3	8.29486	5.97	3	56.07	3.65	2	6.37004	3.65	2	904	99.3471	8.6167
g11599	tpr domain protein	9.73	4	88.8033	7.37	3	6.50934	9.73	4							43.3878	4.13	2	2.7052	1.62	1				0	3.24	1	678	74.1271	6.16357
g11605	glycoside hydrolase family 61 protein	24.3	6	120.561	11.17	3	6.67144	11.17	3	210.38	21.51	5	16.0506	21.51	5	359.017	20.67	5	38.8195	17.88	4	117.448	7.82	2	6.23112	7.82	2	358	37.8708	4.37354
g11608	hypothetical protein GLRG_05993 [Glomerella graminicola M1.001]	11.89	2	105.226	11.89	2	10.2831	11.89	2	140.024	11.89	2	10.5953	11.89	2	127.281	11.89	2	10.8282	11.89	2	50.18	8.11	1	3.19752	8.11	1	185	19.2666	4.04346
g1161	thimet oligopeptidase	39.72	29	515.226	23.68	16	40.6254	20.99	15	969.752	26.16	18	83.5996	28.09	20	865.251	32.83	22	89.5499	34.02	23	904.334	21.85	14	75.8956	22.93	15	929	104.736	6.07471
g11625	fad binding domain protein	6.35	2	40.29	2.5	1	5.7514	2.5	1							52.63	6.35	2	8.20589	6.35	2							520	58.1957	8.51416
g11626	ankyrin repeat-containing	4.08	1													26.43	4.08	1										343	36.1666	5.18604
g11630	hypothetical protein GLRG_01038 [Glomerella graminicola M1.001]	7.93	5	145.562	5.39	3	11.4481	5.39	3							86.84	2.95	1	6.10472	3.76	2	79.9126	4.68	2	7.4272	4.68	2	983	108.402	5.16064
g11633	ubiquitination network signaling protein	2.96	1													37.43	2.96	1	3.8916	2.96	1							979	104.638	8.83643
g11635	thioesterase domain containing protein	8.4	2	70.6638	8.4	2	5.04949	8.4	2							34.26	3.82	1	2.37069	3.82	1							262	28.5865	6.37939
g11636	atp-dependent clp protease proteolytic subunit	2.05	2	26.9	1.03	1	0	1.03	1				1.74737	1.03	1										2.10565	1.03	1	780	85.2946	8.45557
g11637	esterase-like protein	11.36	3	0	7.67	2	0	2.84	1	51.7764	6.53	2	4.53839	6.53	2	50.5164	11.36	3	5.11335	11.36	3							352	38.8763	9.90576
g1164	chromosome segregation protein	2.03	3	39.67	0.59	1	0	0.59	1	73.48	1.45	2	6.45802	1.45	2													2559	278.638	5.61768
g11642	c6 zinc finger domain containing protein	9.08	3													26.6	7.85	3	6.40349	4.37	2							892	97.4136	7.10791
g11651	delta-1-pyrroline-5-carboxylate dehydrogenase	1.02	1																			25.88	1.02	1	1.6057	1.02	1	785	85.201	8.55811
g11665	glycerol dehydrogenase	3.66	2							28.59	2.36	1				32.02	1.31	1							3.00791	1.31	1	764	82.5484	6.11279
g11676	hypothetical protein VDAG_06158 [Verticillium dahliae VdLs.17]	19.38	3	53.1754	13.75	2	7.62714	13.75	2							31.38	5.31	1	4.53945	5.31	1	95.9493	14.06	2	10.469	14.06	2	320	32.4217	6.41748
g11677	g11677.t1|oxidoreductase	3.37	1																0	3.37	1							416	45.6228	5.36377
g11682	atp-dependent rna helicase mss116	30	10	141.488	22.76	7	19.029	11.55	5	20.39	1.72	1	3.85128	3.79	2	71.927	14.48	6	7.94327	8.97	4	67.92	8.28	3	11.2911	8.28	3	580	62.5177	9.70068
g11683	gluconolactonase-like protein	9.46	3	33.29	2.58	1	1.79746	2.58	1	121.44	3.66	1	7.82055	3.66	1	173.363	6.24	2	11.4046	6.24	2	37.01	3.23	1	2.62706	3.23	1	465	50.1487	4.729
g11687	domain-containing protein	1.08	1													42.83	1.08	1	1.73875	1.08	1							1302	144.39	7.1958
g11689	arm-like repeat-containing protein	15.91	8	389.25	12.88	7	28.7027	12.88	7	46.14	2.27	1	0	2.27	1	154.106	11.97	6	11.774	8.94	5	174.345	7.73	4	11.6924	7.73	4	660	71.5289	4.729
g11691	hypothetical protein CH063_10608 [Colletotrichum higginsianum]	6.09	3	37.15	3.91	2	2.10381	3.91	2							33.8403	6.09	3	0	6.09	3							640	71.4651	6.50732
g11693	at hook domain-containing protein	0.69	1										1.93018	0.69	1										2.62052	0.69	1	1873	206.229	6.16357
g11697	dna-directed rna polymerase i subunit rpa12	3.21	1																			27.75	3.21	1	3.24358	3.21	1	467	50.4275	8.45557
g11698	deoxyhypusine hydroxylase	52.25	11	221.04	47.75	9	30.5284	47.75	9	188.75	18.92	4	16.3924	18.92	4	172.948	36.34	6	20.8375	38.44	7	293.764	37.84	8	41.165	30.03	7	333	36.0071	4.94482
g11699	gmf family protein	8.61	4							65.71	3.21	1	3.08217	3.21	1	71.7	5.07	2	4.52946	5.07	2	252.63	6.76	3	11.9304	6.76	3	592	66.3137	8.1333
g117	nitrite reductase	49.63	35	2027.61	39.32	31	196.769	37.29	30	424.216	16.57	14	41.531	11.33	10	1375.59	28.45	24	130.673	26.34	23	1430.07	31.77	24	164.861	29.74	23	1086	120.644	6.55127
g11701	ras-like protein	9.74	4	450.419	9.41	3	45.6403	9.41	3							226.406	7.59	2	29.4928	7.59	2	24.44	2.15	1	2.95059	7.26	2	606	67.2667	6.93213
g11726	hexose transporter protein	4.59	1										2.15825	4.59	1													545	60.3177	8.51416
g11736	g11736.t1|aldehyde	9.66	2							65.1134	1.81	2	3.04712	4.02	3							39.67	1.81	1	5.82571	7.44	2	497	52.9043	5.63037
g1174	g1174.t1|---NA---	8.55	1																0	8.55	1							152	16.9138	5.80811
g11758	calcium dependent mitochondrial carrier protein	4.17	4	47.3577	1.71	1	8.00827	1.71	1	26.82	0.52	1	1.77091	0.52	1	90.339	4.17	4	10.6655	3.06	3							1342	144.798	7.48877
g1176	f-box domain protein	6.53	1																						2.28279	6.53	1	291	32.2783	4.75439
g11761	fructose- -bisphosphatase	12.83	13	210.933	7.59	7	22.5236	8.39	8	29.57	0.89	1	2.59769	0.89	1	241.589	10.09	9	24.4208	10.09	9	204.907	8.07	8	26.7477	8.72	9	1239	139.925	9.48096
g11762	atp-dependent rna helicase has1	30.9	14	492.277	26.83	12	59.9139	26.83	12	82.22	8.66	3	9.71104	8.66	3	368.388	23.43	10	48.4635	25.47	11	124.312	9	3	16.6745	10.53	4	589	64.9857	7.23975
g11765	kh domain-containing protein	15.88	5	38.76	2.29	1	2.29449	2.29	1	49.35	1.96	1	3.0104	1.96	1	49.712	4.42	2	4.91379	4.42	2	202.739	13.58	4	17.7847	13.58	4	611	62.8622	8.67529
g11769	glucosidase ii beta subunit-like protein	18.8	5	33.63	6.2	2	5.805	6.2	2	25.17	2.33	1	2.07288	2.33	1	156.867	18.8	5	18.8372	18.8	5							516	55.8101	4.55127
g11770	hypothetical protein NECHADRAFT_101424 [Nectria haematococca mpVI 77-13-4]	1.69	1				0	1.69	1																			830	89.9856	9.74463
g11775	amino-acid permease inda1	7.13	4	41.12	1.74	1	2.73526	1.74	1							41.5648	5.39	3	1.90545	5.39	3							575	63.1755	6.3667
g11779	fungal specific transcription factor domain-containing protein	2.88	1	81.83	2.88	1	8.94551	2.88	1													42.14	2.88	1	3.78067	2.88	1	904	99.3379	6.34131
g1178	g1178.t1|---NA---	7.61	1																0	7.61	1							184	21.2375	7.35693
g11780	nudix family	4.12	5																4.95209	1.2	2	28	1.12	1	3.64193	2.92	3	1165	127.075	8.42627
g11783	l-xylulose reductase	2.75	1													43.33	2.75	1	2.93606	2.75	1							437	47.635	6.65381
g1179	hd family	31.31	6	75.7	22.56	5	12.3825	21.21	4	60.2641	13.8	3	2.48134	8.75	2	43.61	10.1	2	0	10.1	2	87.8	17.51	4	9.65443	12.46	3	297	33.2377	5.22412
g11794	alpha beta hydrolase	8.36	2																			33.2978	8.36	2	4.05403	8.36	2	299	33.2637	5.78271
g11799	benzoate 4-monooxygenase cytochrome p450	3.73	2													21.99	1.68	1	1.7166	3.73	2							536	61.0207	7.1958
g11803	hypothetical protein MYCTH_2307934 [Myceliophthora thermophila ATCC 42464]	20.06	10	140.51	10.4	4	17.5622	10.4	4	45.26	1.49	1	2.80186	1.49	1	76.4	7.43	3	11.949	10.4	5	168.848	11.29	5	17.1457	11.29	5	673	75.9923	7.84033
g11806	u3 small nucleolar rna-associated protein	21.81	9	81.1749	7.72	4	4.0498	7.72	4	100.325	8.22	4	12.5167	8.22	4	67.3162	10.74	4	8.15541	10.74	4	97.3671	13.26	6	10.4636	10.91	5	596	66.3533	5.49072
g11808	pt repeat family protein	4.13	6	35.5067	1.58	2	6.51922	3.01	4							95.21	2.7	4	12.2966	2.7	4	37.88	1.27	2	5.59317	1.27	2	1961	212.019	4.77979
g11809	domain protein	7.54	12	195.717	3.75	6	18.3877	3.75	6	269.113	5.77	9	29.7639	6.29	10	408.558	4.52	7	33.7737	4.52	7	154.807	4.22	6	14.6443	4.22	6	2322	250.37	8.57275
g11813	phenol 2-monooxygenase	24.3	14	378.844	13.55	7	36.8053	13.55	7	418.118	19.98	11	45.9929	16.59	10	451.761	15.89	9	53.859	16	10	333.403	13.9	7	33.67	11.57	6	856	95.2394	8.47021
g11816	methylmalonate-semialdehyde dehydrogenase	27.1	16	28.99	7.39	3	1.645	1.59	1	226.419	18.7	10	30.5978	18.7	10	458.667	22.75	12	46.1112	17.68	10	268.899	19.28	10	29.4239	19.28	10	690	74.0542	9.34912
g11818	bromodomain associated domain protein	9.09	1	47.78	9.09	1	2.28665	9.09	1																			220	23.6957	4.61475
g11820	pentatricopeptide repeat containing protein	5.72	3	107.211	5.72	3	5.97752	3.81	2							87.2033	5.72	3	5.22912	5.72	3				2.81111	1.91	1	787	89.7994	7.25439
g11821	rna-3 -phosphate cyclase family protein	15.11	5	121.946	8.9	3	7.39136	8.28	3	46.14	1.86	1	2.78012	1.86	1	35.7575	8.9	3	1.80504	4.97	2	24.04	6.42	2	0	3.31	1	483	51.7459	7.78174
g1183	rhodanese-like protein	25.55	2	66.18	14.6	1	2.20753	14.6	1	149.085	25.55	2	10.0083	25.55	2	66.93	14.6	1	3.36098	14.6	1	60.93	25.55	2	3.05811	14.6	1	137	15.1166	5.30029
g11831	phenylalanyl-trna synthetase alpha chain	53.71	19	574.385	47.66	15	74.8322	42.58	14	213.312	20.51	8	24.0482	20.51	8	620.01	39.06	14	71.2454	46.09	16	330.882	32.03	11	36.3825	29.3	10	512	57.5344	6.65381
g11832	npl4 family protein	25.92	9	267.447	21.78	7	28.5597	21.78	7	181.282	19.33	7	17.3449	19.33	7	187.007	11.96	4	15.8276	11.96	4	288.439	19.63	6	37.1725	22.55	7	652	72.0057	5.64307
g11835	protein arginine n-methyltransferase 1	41.58	6	361.293	31.58	5	39.0409	29.47	5	78.56	6.84	1				234.494	24.21	4	27.6704	17.37	3	101.071	13.68	2	7.79812	6.84	1	190	21.3178	6.43018
g11836	response regulator receiver rim15p	1.05	1	13.49	1.05	1	2.54202	1.05	1				6.4122	1.05	1													1904	207.666	6.17627
g11842	pre-rrna-processing protein pno1	0.85	1	0	0.85	1	1.66328	0.85	1																			1179	125.311	6.39209
g11843	eukaryotic translation initiation factor 3 subunit d	15.73	21	2203.74	15.06	18	230.867	14.91	18	557.905	10.23	11	60.5724	10.23	11	1259.51	10.8	13	151.651	11.21	14	850.69	11.77	14	102.433	11.77	14	1945	214.908	7.75244
g11845	g11845.t1|protein	0.68	1				0	0.68	1																			2059	231.667	5.38916
g11847	zinc-binding oxidoreductase	20.55	8	111.94	14.4	6	13.4096	11	5	228.903	18.61	7	31.4764	18.61	7	89.4446	9.06	4	13.6051	9.06	4	251.542	12.94	5	33.6195	12.94	5	618	66.1284	8.00146
g11849	c2h2 type zinc finger domain-containing protein	3.17	2							53.6	1.53	1	2.19035	3.17	2													916	98.2879	8.51416
g1185	transcriptional adapter 2	2.98	8	100.3	1.8	5	16.2877	1.8	5							20.01	0.66	2	4.25297	1.02	3				0	0.49	1	3050	333.04	8.646
g11852	alternative oxidase	30.51	8	174.415	21.47	5	23.4287	24.86	6	126.11	13.28	3	14.0391	13.28	3	340.09	23.45	6	39.471	23.45	6	73.04	9.32	3	12.4652	9.32	3	354	39.8287	9.11475
g11853	eukaryotic translation initiation factor 3 subunit j	43.38	10	279.766	29.04	7	33.9705	33.46	8	447.006	33.09	7	35.5435	36.03	8	605.751	40.44	9	61.5906	40.44	9	302.939	28.68	6	27.5114	28.68	6	272	30.1079	5.12256
g11855	gtp binding protein	16.89	7	236.832	10.29	4	20.6107	13.01	5	134.833	8.35	3	6.5092	8.35	3	243.6	12.23	5	19.8991	12.23	5	256.491	8.35	3	19.1565	8.35	3	515	56.9087	8.89502
g11858	pre-mrna splicing factor cwc2	21.53	6	35.86	7.67	2	1.93283	7.67	2	47.15	5.45	2	5.42679	5.45	2	51.04	7.43	2	2.76881	7.43	2	31.41	7.43	2	1.66325	7.43	2	404	44.1389	5.41455
g1186	galactose-1-phosphate uridylyltransferase	15.31	6	67.58	2.39	1	2.56247	2.39	1	99.6936	15.31	6	11.2573	15.31	6	95.2576	13.72	5	8.36292	10.74	4	206.214	15.31	6	13.0726	15.31	6	503	56.4194	7.21045
g11860	urease accessory protein	3.84	3	23.82	1.25	1	3.22711	1.25	1							37.0789	3.84	3	4.65496	3.84	3							1120	124.029	9.17334
g11863	protein kinase	1.82	2	28.6	0.88	1	3.98425	0.88	1													56.92	0.94	1	2.16118	0.94	1	1590	177.621	6.46826
g11865	ubiquitin-conjugating enzyme	3.67	1	21.07	3.67	1	2.15189	3.67	1																			354	39.7364	5.13525
g11868	subtilisin-like protease pr1a	3.29	1							26.83	3.29	1	3.63862	3.29	1				1.82574	3.29	1							395	40.5219	5.21143
g11869	cyanide hydratase	44.68	12	268.216	22.87	6	17.4043	27.39	7	886.892	39.1	9	62.9794	39.1	9	962.932	40.16	10	73.7169	44.68	11	942.445	36.17	8	65.0495	36.17	8	376	42.4073	5.87158
g1187	3-ketoacyl- reductase	22.82	6	507.946	22.82	6	45.1941	22.82	6	64.2543	6.61	2	6.05288	6.61	2	366.909	19.82	5	26.7916	19.82	5	100.077	13.21	3	5.70921	13.21	3	333	36.1112	9.5835
g11872	ubiquitin interaction domain-containing protein	18.36	9	213.494	12.56	6	23.3917	8.57	5	73.0633	5.92	3	7.81943	5.92	3	110.338	7.25	4	18.1546	8.7	5	181.1	6.64	3	19.977	6.64	3	828	92.3651	4.77979
g11874	dnaj domain-containing protein	32.08	11	89.46	12.4	3	6.2458	12.4	3	111.789	16.44	5	7.78822	16.44	5	112.09	20.49	6	10.5789	23.99	6	119.416	19.14	5	13.2684	14.82	5	371	39.6642	9.11475
g11876	had superfamily	65.02	12	411.438	51.85	9	42.9524	43.62	9	790.437	49.38	9	80.2753	49.38	9	752.142	61.73	11	73.4064	61.73	11	779.174	48.97	9	90.0397	48.97	9	243	26.7585	5.21143
g11877	trna a64-2 -o-ribosylphosphate transferase	3.46	1	53.05	3.46	1	4.53374	3.46	1													60.15	3.46	1	6.86898	3.46	1	693	74.1222	4.93213
g11878	g11878.t1|---NA---	3.31	1										0	3.31	1													362	38.2747	6.29053
g1188	nucleoporin nup157 170	25.52	23	652.304	20.49	18	75.8273	21.21	19	64.2433	1.65	2	9.40333	1.65	2	499.25	14.74	12	56.3767	15.74	13	280.073	11	10	26.916	11	10	1391	151.528	5.93506
g11882	cytokinesis protein sepa	11.98	13	114.591	5.99	6	15.1661	7.7	8	61.13	2.22	2	4.99123	2.22	2	144.808	6.56	7	15.6006	5.36	6	113.017	3.37	4	19.0399	3.37	4	1753	195.195	5.87158
g11890	atp-dependent rna helicase dbp10	14.95	10	197.606	12.47	7	29.6997	12.47	7							145.611	7.2	6	19.0869	7.2	6							930	101.82	8.71924
g11897	vacuolar membrane-associated protein iml-1	3.69	5	95.4722	3.69	5	13.0719	3.69	5							51.6543	2.67	3	9.26615	2.67	3							1950	215.857	9.0415
g11900	import inner membrane translocase subunit tim-21	6.21	6	78.2292	3.1	3	6.54339	3.1	3							101.399	4.4	4	19.4943	5.31	5	46.68	1.3	1	5.96361	1.3	1	999	110.758	10.4478
g11901	2-nitropropane dioxygenase	9.21	7	133.669	6.96	5	14.0965	6.96	5							144.573	8.29	6	17.8791	8.29	6	48.34	0.92	1	2.6802	2.25	2	977	102.891	7.73779
g11902	family protein	20.33	13	307.783	13.76	7	31.1993	13.76	7	361.797	12.8	9	31.6036	12.8	9	403.225	13.28	7	32.9079	14.83	8	454.027	12.44	8	40.5607	12.44	8	836	88.0192	5.52881
g11903	folic acid synthesis protein	10.2	6	135.022	8.71	5	13.2731	5.99	4	45.21	4.08	2	1.76549	1.36	1	130.956	5.44	3	12.9285	6.94	4	65.09	1.36	1	2.03736	1.36	1	735	79.3615	8.39697
g1191	cation efflux protein zinc transporter	0.8	1				1.86652	0.8	1																			1257	138.067	8.92432
g11910	map kinase kinase emk1	6.06	9	327.557	6.06	9	37.254	6.06	9	32.52	2.35	3	4.70966	2.35	3	251.645	6.06	8	32.8037	6.06	8	148.863	4.11	6	25.7172	4.11	6	1996	218.649	6.93213
g11911	haloacid dehalogenase-like hydrolase	5.92	2	38.51	3.47	1	4.83619	3.47	1							55.04	3.47	1	5.27482	3.47	1	61.8	5.92	2	5.80279	3.47	1	692	74.9099	9.18799
g11912	transcription elongation factor spt6	27.47	37	681.008	19.94	23	82.7319	19.87	23	161.947	6.17	7	22.2933	9.16	10	326.571	13.13	15	56.412	11.85	14	245.91	9.72	12	48.0679	10.72	15	1409	163.214	4.89404
g11913	dna polymerase epsilon subunit b	5.37	2	88.8763	5.37	2	8.81306	5.37	2							39	3.67	1	3.7416	3.67	1							763	82.7252	7.86963
g11915	hypothetical protein THITE_2106284 [Thielavia terrestris NRRL 8126]	18.75	3							124.403	9.38	1	11.2813	12.5	2	121.47	15.63	2	8.54274	15.63	2	39.95	9.38	1	2.37071	9.38	1	224	23.4791	9.75928
g11918	40s ribosomal protein s24	45.19	9	801.386	40	5	86.7171	44.44	6	372.01	37.78	5	42.5683	37.78	5	537.802	33.33	5	54.5985	40.74	6	636.959	31.11	4	86.3851	31.85	5	135	15.3914	10.814
g1192	gpi-anchor transamidase precursor	19.22	5	173.404	12.99	4	8.59565	12.99	4							288.237	15.58	5	15.6196	15.58	5							385	43.2123	5.0083
g11923	gtp cyclohydrolase-2	31.73	6	184.13	18.4	3	17.419	26.13	4	20.21	6.67	2	1.96386	6.67	2	112.81	12	3	10.6473	19.73	4	107.649	20.8	4	6.77757	11.2	3	375	40.5805	6.46826
g11926	nadh-ubiquinone oxidoreductase b18 subunit family protein	36.47	3				0	12.94	1	50.09	14.12	1	2.84569	14.12	1	73.5816	23.53	2	7.37846	36.47	3				3.82403	14.12	1	85	10.0789	8.17725
g11929	choline-phosphate cytidylyltransferase	36.48	11	307.75	31.21	9	44.4456	31.21	9	201.366	24.4	6	17.6451	24.4	6	328.301	29.23	8	40.293	29.23	8	262.542	21.98	6	30.1539	24.62	7	455	50.052	7.66455
g11932	fucose permease	1.04	1							0	1.04	1																1342	145.731	9.1001
g11941	cellular morphogenesis protein	6.92	5	146.657	4.67	3	8.23849	4.67	3							196.14	5.87	4	13.7115	5.87	4	34.61	1.05	1	0	1.05	1	1243	131.095	4.44971
g11944	arp2 3 complex 34 kda subunit	30.63	9	523.085	22.22	7	48.7302	22.22	7	93.0933	10.51	3	13.1045	12.91	4	224	17.12	5	30.4253	19.52	6	312.006	19.22	5	21.6701	18.32	5	333	37.8614	7.02002
g11946	conserved hypothetical protein [Verticillium albo-atrum VaMs.102]	3.56	2				0	3.56	2										0	1.38	1							872	93.8599	5.0083
g1195	phosphoglycerate mutase family protein	1.08	1				5.25128	1.08	1										2.18459	1.08	1							1390	150.986	8.95361
g11950	small nuclear ribonucleoprotein	8.35	2							114.67	8.35	2	6.688	8.35	2							44.54	5.34	1	3.69528	5.34	1	431	45.9243	7.03467
g11952	inosine-uridine preferring nucleoside hydrolase	31.26	9				4.61172	8.51	3	121.5	9.66	4	12.6304	9.66	4	106.22	14.48	4	17.4112	16.09	5	171.626	23.45	6	23.4596	23.45	6	435	47.8675	5.69385
g11955	hypothetical protein MAC_03771 [Metarhizium acridum CQMa 102]	28.13	9	172.429	17.02	5	25.2305	17.02	5	234.844	19.62	5	33.8794	19.62	5	245.52	25.53	6	43.5704	25.53	6	161.01	16.55	3	15.2636	16.55	3	423	45.0517	8.77783
g11956	secondary alcohol dehydrogenase	16.67	2							113.57	16.67	2	4.02923	16.67	2													186	19.7715	4.42432
g11957	rhomboid family protein	12.61	8	163.947	11.31	5	20.518	11.31	5	17.9	4.42	2	2.50594	4.42	2	119.2	9.36	5	21.054	9.36	5							769	83.6268	9.23193
g1196	g1196.t1|---NA---	3.22	1																						0	3.22	1	342	38.1008	11.3853
g11966	integral membrane mpv17 pmp22	7.62	2													23.3002	4.29	1	0	7.62	2							210	23.6181	9.36377
g11968	duf1713 domain protein	19.55	3	57.49	5.1	1	2.13236	5.1	1							112.21	19.55	3	5.55517	9.07	2							353	38.2469	10.3452
g11974	40s ribosomal protein s2	14.32	12	1681.59	13.29	9	154.436	13.29	9	367.241	11.02	8	41.6794	11.02	8	1640.95	12.67	9	166.265	12.67	9	1262.67	11.74	8	148.297	11.95	9	971	105.778	10.4917
g11975	thiosulfate sulfurtransferase	21.18	7	187.457	17.65	5	18.1057	21.18	6	23.57	6.18	2	4.71851	6.18	2	218.64	16.76	5	30.5046	16.76	6	106.813	6.76	2	7.84428	9.71	3	340	37.854	6.03662
g1198	mitochondrial carnitine carrier	30.31	6	228.34	19.06	4	16.4686	19.06	4							154.417	25.62	5	10.0239	17.19	4	51.8779	9.38	2	4.65326	9.38	2	320	32.9804	9.80322
g11980	snare domain-containing protein	24.15	6	226.404	19.69	5	17.121	19.69	5	36.78	3.41	1	2.98314	3.41	1	180.951	24.15	6	14.9739	20.21	5	27.53	3.41	1	2.00627	3.41	1	381	41.9611	5.5415
g11981	duf52 domain-containing protein	53.92	11	94.0961	19.44	5	14.962	19.44	5	156.116	16.61	4	16.545	16.61	4	101.403	13.79	3	10.2546	13.79	3	216.124	32.6	6	28.6414	27.27	5	319	35.0453	6.07471
g11987	u3 small nucleolar rna-associated protein	26.83	17	458.617	20.53	12	41.2003	21.33	13	45.62	1.61	1	8.38541	3.33	2	305.54	13.53	8	33.2087	13.53	8	96.77	1.72	2	15.1532	1.72	2	872	95.2513	6.60986
g11988	nicotinate phosphoribosyltransferase	23.38	12	363.373	20.92	10	36.9685	20.92	10	422.308	20.06	10	46.2546	20.06	10	370.435	20.63	10	30.4292	20.63	10	346.421	11.4	5	28.2148	11.4	5	693	77.4019	8.5874
g11991	l-galactose dehydrogenase	22.49	6	43.2198	5.15	2	6.14606	7.86	3	27.89	12.47	2	5.83377	12.47	2	50.14	10.57	3	7.9755	10.57	3				2.11848	2.71	1	369	39.8677	8.44092
g11994	c2h2 zinc finger protein	25.31	10	144.592	14.58	6	18.0754	14.58	6	39.4	2.82	1	3.28503	2.82	1	166.568	13.79	6	24.5876	13.79	6	76.07	12.99	4	15.8658	10.4	4	885	94.1748	5.5542
g12001	outer membrane protein	21.68	11	297.502	18.65	9	32.5651	18.65	9	95.23	7.58	3	11.8339	7.58	3	363.833	19.58	10	46.5966	19.58	10				1.6403	1.17	1	858	92.6867	10.3306
g12008	ubiquitin-conjugating enzyme	12.79	3	73.19	10.23	2	5.92107	10.23	2							93.65	12.79	3	10.1886	12.79	3	50.06	7.44	1	8.25157	7.44	1	430	46.7057	9.68604
g12010	hypothetical protein NECHADRAFT_36706 [Nectria haematococca mpVI 77-13-4]	6.27	2	93.99	6.27	2	8.93518	6.27	2							39.35	4.51	1	2.56149	4.51	1							798	84.713	7.04932
g1202	snornp assembly factor	7	3				2.71024	2.92	1	104.588	7	3	8.19869	7	3	44.83	4.23	2	3.93331	4.23	2				2.42031	2.92	1	686	71.9138	4.48779
g12026	er-golgi snare complex subunit	14.53	2	42.93	14.53	2	6.62985	14.53	2							39.72	14.53	2	4.75394	14.53	2							172	18.6523	9.59814
g12029	g12029.t1|---NA---	25.21	2	72.66	25.21	2	6.37157	25.21	2	45.72	25.21	1	3.43124	25.21	1	46.19	25.21	1	6.47269	25.21	1	40.3	25.21	1	8.78696	25.21	1	119	12.8724	3.86572
g12030	nuc-1 negative regulatory protein preg	8.56	2	52.95	8.56	2	5.1947	8.56	2							17.67	6.19	1										549	58.6104	9.39307
g12031	hypothetical protein FOXB_06182 [Fusarium oxysporum Fo5176]	10.08	4	78.4933	7.6	3	10.7364	7.6	3	109.68	5.7	2	6.09148	5.7	2	70.3733	5.7	2	9.33316	5.7	2	80.53	5.7	2	5.3295	5.7	2	526	54.7909	4.7417
g12033	armadillo repeat protein	6.39	7	106.934	3.32	3	4.71346	2.29	3	59.4366	0.78	1	2.99749	0.78	1	27.51	0.78	1	0	0.6	1	43.722	1.69	2	1.91485	2.29	3	1658	177.657	8.6167
g12037	velvet protein	10.5	7	22.66	5.78	3	5.32154	5.78	3				0	1.26	1	48.89	3.36	3	6.30419	3.36	3	62.5386	4.73	3	16.3243	7.14	4	952	105.13	9.37842
g12038	g12038.t1|---NA---	0.96	1																0	0.96	1							933	102.213	10.9604
g12039	ankyrin repeat protein	2.88	3	29.71	2.81	2	7.44791	2.81	2							40.3192	2.88	2	9.56006	2.88	3				0	1.85	1	1353	146.774	6.37939
g1204	glycosyltransferase family 22 protein	6.93	2	55.5189	4.31	2	0	4.31	2	16.91	4.31	2	0	4.31	2	37.7973	6.93	3	0	4.31	2							649	72.555	8.63135
g12042	histidine phosphotransferase hpt1p	40.08	6	131.34	11.34	2	5.63639	11.34	2	85.5433	15.79	2	11.2287	20.24	3	77.41	16.6	2	8.87352	16.6	2	252.704	30.36	4	11.511	14.17	3	247	27.4944	4.55127
g12044	hypothetical protein MAC_01833 [Metarhizium acridum CQMa 102]	4.23	1																			25.4	4.23	1	2.10203	4.23	1	355	38.6442	5.47803
g12045	elongator complex protein	12.37	17	382.97	9.73	12	36.5873	9.73	12	58.4301	2.34	4	7.17862	2.34	4	169.673	5.35	7	15.4923	3.97	6	66.1033	0.92	2	4.19344	0.92	2	1964	213.971	6.49365
g12046	kow motif domain-containing protein	9.84	9	367.091	9.34	9	57.2894	9.84	10	92.13	3.28	3	22.464	3.28	3	400.369	8.34	8	47.4055	6.49	7	91.07	4.28	4	16.8493	4.28	4	1403	154.038	7.85498
g12048	dna replication licensing factor mcm3	23.87	20	459.696	20.48	16	55.1663	20.48	16	82.9	4.67	3	8.72231	4.67	3	300.799	13.08	10	38.3406	13.08	10	139.78	5.27	3	19.915	5.27	3	1177	127.25	5.57959
g12051	adenylyl cyclase-associated protein	24.94	16	779.634	24.17	15	97.3398	24.17	15	130.5	8.09	7	15.5812	9.11	8	569.713	20.77	12	64.0734	20.77	12	534.18	14.72	9	54.005	14.72	9	1175	123.553	5.2876
g12052	carnitine o-acetyltransferase precursor	20.47	15	221.467	7.55	6	12.7214	7.55	6	343.166	12.64	10	35.3658	12.64	10	420.649	12.64	9	46.0424	13.58	10	373.142	11.79	8	42.3214	11.79	8	1060	118.4	8.98291
g12054	swi snf complex protein	42.41	19	542.901	28.8	13	46.1553	28.8	13	437.67	18.05	8	31.9031	15.9	7	283.834	22.78	8	23.6248	18.19	7	568.888	30.66	12	57.8207	30.66	12	698	75.478	5.10986
g12055	electron transfer flavoprotein subunit alpha	51.25	11	246.586	23.55	5	19.7848	23.55	5	480.433	33.24	7	41.1054	33.24	7	468.229	34.63	7	34.8002	28.25	6	592.58	36.84	7	50.3052	36.84	7	361	37.5027	5.90967
g12056	nadph:adrenodoxin oxidoreductase	22.19	10	163.725	18.72	8	22.0097	12.76	6							199.063	15.12	6	22.0876	11.51	5	77.25	7.63	4	11.3605	9.02	5	721	78.239	6.40479
g12058	hypothetical protein GLRG_02699 [Glomerella graminicola M1.001]	1.71	1	22.8	1.71	1	1.8882	1.71	1																			586	64.9374	9.0415
g12059	dna mismatch repair protein	2.51	1				2.75542	2.51	1																			1154	125.21	6.46826
g12060	gpi inositol-deacylase	2.06	2							31.71	0.82	1	2.23533	0.82	1				1.91844	1.24	1							1213	134.149	8.80713
g12062	membrane protein	3.57	2	84.3073	3.57	2	9.50378	3.57	2							27.59	1.84	1	4.09985	1.84	1							924	101.388	8.39697
g12064	cystathionine beta-lyase	34.38	9	150.54	15.85	4	7.02138	15.85	4	240.802	22.77	6	25.0871	22.77	6	293.511	22.54	6	33.2639	26.56	7	97.86	8.48	2	5.85522	8.48	2	448	48.1402	6.48096
g12066	atpase family aaa domain-containing protein 1	16.77	6	91.8232	10.35	4	10.8926	10.35	4							97.21	12.63	4	11.7456	11.8	4	34.47	3.11	1	2.99327	3.11	1	483	52.8031	6.40479
g12068	chromosome segregation protein	24.03	7	59.81	7.36	2	9.95855	11.43	4				2.79495	5.04	1	107.23	15.89	4	18.577	19.96	5	47.29	7.36	2	8.02335	7.36	2	516	56.0887	7.1958
g12070	gpi ethanolamine phosphate transferase 1	6.95	5	165.957	5.6	4	17.089	5.6	4	39.72	1.25	1	3.60051	1.25	1	231.19	5.6	4	18.761	5.6	4	61.42	1.25	1	6.95553	1.25	1	1036	114.511	6.43018
g12075	hypothetical protein GLRG_02843 [Glomerella graminicola M1.001]	17.99	9	37.75	1.5	1	1.88874	1.5	1	215.424	15.85	6	26.8745	15.85	7	201.118	10.28	4	21.1157	10.28	4	185.227	13.28	7	26.0239	13.28	7	467	52.5348	9.62744
g12076	g12076.t1|---NA---	2.89	1				1.65002	2.89	1																			450	49.8593	10.0229
g12078	nacht and ankyrin domain protein	0.85	1				0	0.53	1							0	0.53	1	0	0.53	1	30.19	0.32	1	0	0.32	1	1877	206.734	6.29053
g12081	transcription-silencing protein clr2	5.33	2																			54.6	5.33	2	5.13007	5.33	2	657	71.7379	8.646
g12083	dna repair protein	3.67	1																			22.68	3.67	1	2.90751	3.67	1	300	33.6572	4.77979
g12084	hypothetical protein FOXB_06798 [Fusarium oxysporum Fo5176]	4.81	3	50.21	1.5	1	2.51547	3.42	2	60.54	1.5	1	5.27622	2.88	2	81.34	2.88	2	6.74596	2.88	2							936	101.342	9.99365
g12085	ash2-trithorax family protein	2.9	1																			27.33	2.9	1	2.83329	2.9	1	551	60.7715	6.354
g12097	mitochondrial carrier protein	12.08	2				2.72554	12.08	2							146.594	12.08	2	22.8529	12.08	2				3.18162	8.16	1	331	36.5186	9.40771
g12103	methyltransferase domain-containing protein	14.23	4	110.421	7.3	4	15.4153	12.36	5	25.99	1.5	1	1.81954	1.5	1	59.8167	9.74	3	13.4587	9.74	3	64.03	3.37	2	8.97041	3.37	2	534	58.7716	5.92236
g12106	acetylornithine deacetylase	12.24	5	30.1	1.71	1	1.71631	1.71	1	103.927	6.05	3	9.53034	6.05	3				5.07015	3.68	2	132.62	10.53	4	12.0709	10.53	4	760	80.2427	5.30029
g12112	conidial pigment polyketide synthase alb1	7.87	1													20.38	7.87	1	0	7.87	1							178	19.7488	4.729
g12116	sugar transporter stl1	14.5	6	136.78	10.97	4	13.1152	10.97	4	83.9256	7.62	2	3.10242	4.09	1	158.61	12.08	4	17.0653	12.08	4	56.91	4.09	1	3.6945	4.09	1	538	58.7369	5.69385
g12126	phenylalanyl-trna beta subunit	20.59	21	910.909	14.13	14	85.716	12.74	13	351.65	7.79	8	28.1291	7.79	8	387.562	13.83	14	43.549	12.14	13	434.916	10.14	9	57.6793	10.14	9	1656	181.16	5.92236
g12127	protein phosphatase pp2a regulatory subunit a	13.96	23	963.626	11.64	20	104.263	11.64	20	274.495	4.49	9	32.1798	4.49	9	770.864	10.6	17	82.2694	10.6	17	317.755	5.21	9	32.2921	5.21	9	2207	239.213	5.14795
g12128	40s ribosomal protein s3	19.54	17	2518.35	19.54	15	212.805	19.54	16	975.209	16.44	12	105.05	18.39	13	2045.07	17.59	15	185.366	17.59	15	1145.21	15.17	10	114.306	15.17	10	870	95.2097	9.81787
g12132	coatomer subunit delta	17.4	15	555.998	15.41	12	74.672	15.41	12	171.519	9.87	8	24.333	9.87	8	435.123	13.16	11	53.231	13.16	11	183.674	6.32	4	19.5266	6.32	4	1155	127.25	7.66455
g12133	conserved glutamic acid-rich protein	6.39	3	81.03	2.92	1	6.31077	2.92	1	94.39	2.92	1	5.91266	2.92	1	69.06	4.86	2	6.74095	4.86	2	103.325	4.44	2	9.14318	4.44	2	720	77.9625	3.87842
g12135	anaphase-promoting complex component cut20 apc4	2.55	2				0	0.99	1							27.49	1.56	1	0	1.56	1							1216	132.406	5.98584
g12136	gtp-binding protein gtr2	8.82	3	49.51	2.67	1	4.16535	2.67	1							47.6306	8.82	3	4.44852	8.82	3	45.77	2.67	1	2.53942	2.67	1	374	42.4385	5.04639
g12142	histidine acid phosphatase	39.08	14	194.446	13.22	5	15.3451	13.22	5	410.792	32.57	12	52.6591	32.57	12	347.301	21.65	9	42.4977	25.1	10	295.853	14.94	4	31.986	14.94	4	522	58.0062	6.91748
g12144	negative regulator of differentiation 1	26.24	11	331.552	24.21	10	30.9761	21.29	9	152.47	14.58	6	18.3516	14.58	6	317.295	15.08	6	25.0326	15.08	6	304.76	12.8	5	24.7955	12.8	5	789	83.8315	8.03076
g12146	asparaginyl-trna synthetase	70.74	29	1830.61	60.07	22	178.143	62.65	24	450.212	33.91	12	57.4389	29.78	11	1359	56.97	21	158.553	56.97	21	723.683	38.21	13	92.6307	38.21	13	581	65.495	5.87158
g12163	alpha beta	9.4	2							36.12	4.03	1	3.22647	4.03	1	49.16	4.03	1	2.16566	4.03	1	32.15	5.37	1	3.12121	5.37	1	298	32.8705	6.07471
g12167	methyltransferase domain-containing protein	8.56	4	142.821	8.56	4	12.6317	4.28	3				0	0.95	1	167.703	4.28	3	21.7863	4.28	3	130.251	6.3	2	15.5088	6.3	2	841	92.4006	6.7417
g12170	poly rna polymerase cid14	4.19	3	47.72	3.35	2	2.70058	3.35	2										0	0.84	1							716	79.99	9.02686
g12172	g12172.t1|---NA---	9.3	1	42.65	9.3	1	3.26591	9.3	1																			172	18.4113	11.1509
g12173	mitochondrial import inner membrane translocase subunit tim16	7.18	4	36.44	3.25	2	4.47429	3.25	2				1.61751	1.71	1	50.96	4.79	3	8.70307	4.79	3	75.23	4.1	2	6.24639	4.1	2	585	63.8366	10.7114
g12174	golgi membrane	2.88	1																						0	2.88	1	416	43.8939	6.68311
g1218	mmp37-like protein	24.62	9	187.883	18.42	7	20.3129	18.42	7	24.89	2.07	1	2.40376	2.07	1	278.13	20.68	7	30.0154	23.12	8	59.22	4.89	2	5.72659	4.89	2	532	59.329	9.61279
g12185	_thioesterase family	1.67	2							58.35	0.84	1	2.37901	0.84	1	42.15	0.84	1	4.668	0.84	1				0	0.84	1	1315	141.1	9.70068
g12187	rna polymerase ii transcription factor b subunit 2	5.41	3	63.6864	3.85	2	2.76911	3.85	2							18.14	1.56	1	2.03465	1.56	1							832	91.3313	10.0083
g12189	duf833 domain-containing protein	31.69	7	234.333	20.93	5	23.0847	28.49	6	173.339	10.17	2	6.91634	10.17	2	108.511	10.17	3	6.88232	14.24	4	196.138	14.24	3	18.1581	14.24	3	344	37.4817	5.31299
g12193	receptor expression-enhancing protein	1.93	1							27.69	1.93	1	2.92496	1.93	1										2.36526	1.93	1	675	72.6678	8.17725
g12194	mitochondrial genome maintenance protein mgm101	15.23	5	27.66	3.94	1				99.64	8.6	2	9.69331	8.6	2	107.73	15.23	4	14.2894	15.23	4	74.96	6.45	2	2.40699	2.51	1	558	60.2688	9.27588
g12196	biotin apo-protein	11.65	6	67.08	4.69	2	2.97634	6.51	3							86.9567	8.62	4	6.41636	8.62	4	106.54	6.81	3	4.74412	6.81	3	661	71.6821	5.70654
g12198	dienelactone hydrolase family protein	13.55	6	24.2167	6.04	3	1.644	1.14	1	64.56	5.47	3	5.32811	2.39	2	98.75	12.3	5	11.292	9.23	4	117.94	8.88	4	10.3922	5.81	3	878	95.7918	9.56885
g12200	hypothetical protein FG08514.1 [Gibberella zeae PH-1]	3.81	2													24.55	2.01	1							2.02492	1.8	1	1444	154.452	9.65674
g12203	phd-finger domain-containing protein	6.23	1													33.27	6.23	1										594	65.718	8.49951
g12205	mitochondrial gtpase	14.32	4	74.5405	14.32	5	8.3906	14.05	4										0	4.32	1							370	40.9236	10.0376
g1221	spindle assembly checkpoint component mad1	16.77	9	61.4694	6.4	3	3.85697	6.4	3				2.67265	1.28	1	94.77	9.48	5	12.9132	11.52	7				0	1.92	1	781	88.5881	6.0874
g12210	myosin type ii heavy chain	9.94	20	84.9131	2.94	6	9.85753	2.35	5	84.8136	1.59	3	5.01923	1.59	3	88.3233	1.8	4	8.4796	1.8	4	213.632	4.32	9	18.9627	3.98	9	2385	272.064	5.85889
g12211	hypothetical protein FOXB_08952 [Fusarium oxysporum Fo5176]	9.45	6				2.2816	2.82	2	99.7	2.82	2	7.15526	2.82	2	90.82	6.9	3	10.7105	6.9	3	29.42	6.99	3	9.09744	6.99	3	1101	117.673	4.729
g12212	woronin body major protein	42.7	17	2047.18	42.7	17	237.255	42.7	17	500.878	28.28	11	49.47	28.28	11	2766	40.48	16	316.391	40.48	16	382.48	25.32	9	41.2933	25.32	9	541	61.46	8.29443
g12214	zinc finger protein dhhc domain containing protein	6.72	4							45.49	2.62	2	2.91317	2.62	2	103.508	5.24	3	8.84981	3.99	2							878	99.4071	8.73389
g12227	pyridine nucleotide-disulphide	19.05	10	390.71	14.76	8	41.7154	14.76	9	128.024	10.12	5	15.2287	10.12	5	336.003	16.43	8	31.9749	15.71	8	108.77	6.55	3	15.2285	6.55	3	840	92.8551	9.86182
g12228	aspartyl-trna synthetase	10.73	7	77.6133	7.01	5	8.44025	5.63	4							0	2.76	1							2.0915	0.96	1	941	106.714	6.771
g12233	proline iminopeptidase	4.47	1										0	4.47	1													291	32.1772	4.93213
g12248	triosephosphate isomerase	3.53	1																			25.31	3.53	1	1.99114	3.53	1	255	27.2119	5.37646
g1225	fes cip4 domain-containing protein	22.21	13	67.4691	7.76	5	4.74887	4.23	3	61.004	5.88	4	9.21284	5.88	4	254.995	16.33	9	28.6984	13.63	8	117.304	6.35	4	22.0709	10.58	6	851	92.2295	6.13818
g12250	ribose 5-phosphate isomerase	26.45	3	40.59	8.39	1	2.38579	8.39	1							80.18	8.39	1	2.63572	8.39	1	147.44	26.45	3	9.91937	26.45	3	155	16.5516	6.56592
g12251	dihydroxyacetone kinase	1.77	1																			41.33	1.77	1	3.78687	1.77	1	678	70.919	6.39209
g12258	helix-loop-helix dna-binding domain-containing protein	16.42	5	106.528	4.69	2	13.9541	4.69	2	72.38	2.18	1	1.9146	2.18	1	68.4492	6.7	2	7.63939	6.7	2	75.1246	9.38	3	14.0536	13.9	4	597	65.0429	5.32568
g12261	xaa-pro dipeptidase app	22.09	8	101.833	5.52	2	6.24918	5.52	2	174.863	12.23	4	12.4125	8.68	3	143.897	10.06	4	17.4026	10.06	4	411.042	19.72	7	23.1304	19.72	7	507	55.9784	6.99072
g12271	3-methyl-2-oxobutanoate hydroxymethyltransferase	18.64	3	40.26	4.41	1	3.00475	4.41	1	78.43	14.24	2	10.116	18.64	3				0	6.1	1	25.51	6.1	1	0	6.1	1	295	31.4533	6.0874
g12272	ubiquitin-conjugating enzyme	4.64	3							140.967	3.57	2	7.41546	3.57	2	154.973	3.57	2	6.04618	3.57	2	78.8846	2.5	2	8.42375	2.5	2	840	91.8718	7.34229
g12275	conserved hypothetical protein [Verticillium albo-atrum VaMs.102]	3.06	1																0	3.06	1							654	72.157	8.93896
g12279	glycoside hydrolase family 16 protein	7.11	2				1.68096	3.3	1							63.53	7.11	2	3.03136	7.11	2							394	41.584	4.44971
g1228	serine threonine-protein kinase csk1	2.88	2	46.3994	1.13	1	1.88508	1.13	1							34.57	1.13	1	1.85329	1.13	1	49.33	1.75	1	3.4278	1.75	1	799	87.8371	7.23975
g12281	l-galactonate dehydratase	7.08	2							61.91	3.76	1	4.22473	3.76	1	71.29	3.76	1	4.16101	3.76	1				0	3.32	1	452	50.2074	5.71924
g12283	mating-type switching protein swi10	6.23	1	16.93	6.23	1	5.32233	6.23	1							21	6.23	1	2.7414	6.23	1							401	42.9761	6.56592
g12285	heterogeneous nuclear ribonucleoprotein hrp1	12.16	3							56.89	4.86	1	3.5309	4.86	1	42.01	4.86	1	6.55311	7.29	2	107.2	4.86	1	4.22365	4.86	1	329	35.2824	9.70068
g12286	formyl transferase	28.25	15	548.074	26.68	13	68.6004	24.54	12	280.797	16.26	7	32.4041	16.26	7	509.673	23.82	12	70.8393	23.82	12	298.815	15.69	7	27.6899	15.69	7	701	75.897	7.04932
g1229	c3hc4 type (ring finger) zinc finger containing protein	8.65	12	135.913	4.82	6	14.1631	3.78	5	21.97	0.66	1	2.02546	0.66	1	121.094	5.04	7	9.1543	5.53	8	63.3948	2.9	4	9.69621	2.9	4	1827	199.752	5.78271
g12293	pentatricopeptide repeat protein	0.88	1																			40.06	0.88	1	6.1105	0.88	1	2050	225.23	8.646
g123	g123.t1|alpha-glucosidase	19.89	10	237.63	16.94	8	28.3209	16.94	8	49.49	4.26	2	6.05845	4.26	2	240.691	18.14	9	27.497	16.61	8	65.209	4.59	3	11.162	7.54	4	915	102.682	4.60205
g12300	ureidoglycolate hydrolase	18.18	4	46.89	9.85	1	0	3.03	1	29.7739	8.33	3	4.23588	8.33	3	103.964	12.12	2	7.87672	12.12	2	20.78	3.03	1	1.65417	3.03	1	396	42.929	7.47412
g12302	dna repair protein rad8	0.6	1																0	0.6	1							2500	280.242	6.88818
g12304	g12304.t1|---NA---	0.9	1	23.53	0.9	1	2.46515	0.9	1																			1227	132.69	6.56592
g12306	ww-domain ligand protein	31.06	5	130.896	23.11	4	8.09785	23.11	4	22.28	4.92	1	4.23041	4.92	1	63.7064	17.8	3	3.80004	17.8	3							264	29.4157	5.99854
g12307	ubiquinol-cytochrome c reductase complex 17 kd protein	67.76	7	76.2396	11.18	2	5.08965	11.18	2	49.51	5.92	1	2.46925	5.92	1	245.265	67.76	7	27.1219	41.45	6	82.3296	37.5	3	4.33597	11.18	2	152	16.7713	3.77686
g12309	3-ketosteroid reductase	6.25	4	138.057	3.07	2	6.29149	3.07	2							191.107	6.25	4	15.9795	6.25	4							944	105.214	7.6499
g12311	sucrase ferredoxin-like family	17.1	4	67.8454	10.21	3	9.05717	10.21	3							48.57	2.38	1	2.21125	2.38	1	65.5303	9.26	3	9.12526	9.26	3	421	46.3133	6.22705
g12313	heterochromatin protein one	35.14	6	52.78	13.74	1				36.26	3.83	1	2.93295	3.83	1	41.43	9.27	1	8.57732	9.27	1	163.85	32.27	5	28.4115	32.27	5	313	34.6628	5.05908
g12316	hypothetical protein TRIVIDRAFT_208976 [Trichoderma virens Gv29-8]	4.15	3	73.32	4.15	3	9.47956	4.15	3							62.51	4.15	2	7.53376	4.15	2							699	77.5599	6.53662
g12317	nicotinamide mononucleotide adenylyl transferase	21.66	4	131.09	16.61	3	10.1973	16.61	3				2.8233	7.22	1	74.1576	16.25	3	4.96687	11.19	2	84.4812	21.66	4	8.81393	16.61	3	277	30.9507	6.91748
g12320	lysyl-trna synthetase	28.1	18	1065.49	25.18	14	115.133	24.09	13	293.558	13.63	7	34.8075	13.63	7	822.431	22.63	12	103.863	23.97	13	400.523	16.67	9	51.2535	16.67	9	822	91.9038	6.55127
g12321	small nucleolar ribonucleoprotein complex subunit utp14	7.33	4				0	1.26	1	63.54	5.61	3	8.38207	5.61	3	23.41	1.26	1	2.3115	1.26	1	134.493	5.84	3	13.6449	5.84	3	873	97.9814	4.99561
g12323	cytochrome c oxidase assembly	18.72	10	179.932	9.26	4	18.1685	9.26	4	95.2509	7.2	4	10.5672	8.85	5	349.961	16.05	7	27.8331	16.05	7							486	53.1284	10.3745
g12324	glycoside hydrolase family 81 protein	9.36	13	515.334	7.12	10	50.6479	6.22	9	38.7	1.39	2	0	1.39	2	462.955	6.82	7	43.5225	6.82	7	110.19	2.94	3	14.1991	3.73	4	2009	216.901	5.85889
g12333	homocitrate synthase	40.61	7	203.557	27.58	6	20.9897	27.58	6	206.341	20	4	21.0389	20	4	282.209	37.58	6	23.1702	24.55	5	284.944	23.03	5	31.1618	23.03	5	330	35.6289	5.98584
g12341	helix-loop-helix dna-binding domain-containing protein	7.02	2	78.2267	7.02	2	10.4071	7.02	2	48.19	3.22	1	4.07375	3.22	1				2.15581	3.22	1							342	36.4211	5.77002
g12343	ccr4-not transcription complex subunit 7	10.34	12	384.162	8.11	9	54.0679	8.99	10				2.09943	0.88	1	168.737	6.49	7	25.8861	6.49	7	151.442	3.78	4	23.1134	3.18	3	1480	159.165	6.96143
g12344	nadh-ubiquinone oxidoreductase b12	22.09	2	40.96	13.95	1	2.41134	13.95	1	27.05	13.95	1	0	22.09	2	80.44	22.09	2	9.64026	22.09	2							86	10.1129	9.78857
g12348	eukaryotic translation initiation factor 6	32.93	5	321.26	27.64	4	29.4354	27.64	4	262.499	27.64	4	20.9316	18.29	3	320.397	27.64	4	22.455	27.64	4	400.261	32.93	5	25.6816	32.93	5	246	26.3234	4.85596
g1235	palmitoyl protein thioesterase	7.93	5										0	1.92	1	132.695	4.93	2	14.208	4.93	2	103.12	5.65	3	8.0605	5.65	3	832	87.7396	5.07178
g12353	dna damage tolerance protein rad31	5.69	2	31.05	3.52	1	1.76317	3.52	1				1.69581	2.17	1	49.97	3.52	1	2.6197	3.52	1				5.37514	2.17	1	369	39.5152	5.61768
g12354	hypothetical protein GLRG_03723 [Glomerella graminicola M1.001]	8.05	5	21.74	1.54	1	4.04532	1.54	1	58.35	2.89	1	5.56397	3.89	2	60.64	4.43	2	4.62634	4.43	2	34.83	2.08	2	2.5907	2.08	2	1106	122.201	7.26904
g12356	histone h3 lysine 36 methyltransferase	8.04	5	48.55	1.23	1	4.93169	2.57	2	33.83	2.23	2	4.33108	2.23	2	54.0762	1.23	1	6.43911	1.23	1	86.2227	4.47	2	11.8004	4.47	2	895	99.129	6.81494
g1236	ribosomal protein l1	24.75	7	321.28	16.91	5	21.1193	16.91	5	195.754	11.27	3	14.9661	11.27	3	315.003	20.1	5	23.0015	20.1	5	157.1	17.65	4	13.6375	17.65	4	408	44.0699	9.68604
g12360	allergen asp f7	22.51	4	139.483	11.81	2	10.7075	11.81	2							152.988	22.51	4	13.1121	22.51	4	48.05	4.06	1	2.38606	4.06	1	271	28.9097	4.50049
g12363	eukaryotic translation initiation factor 3 subunit f	28.77	8	500.086	26.54	7	37.1655	28.77	8	185.995	22.07	6	21.0535	22.07	6	374.124	25.98	7	28.8633	25.98	7	198.293	24.3	6	21.8507	24.3	6	358	38.371	4.95752
g12365	r3h domain-containing protein	1.3	1	49.41	1.3	1	2.24062	1.3	1	46.87	1.3	1	2.47142	1.3	1	38.47	1.3	1	2.43879	1.3	1							770	81.7399	9.12939
g12367	g12367.t1|---NA---	1.04	1				5.06595	1.04	1							48.3855	1.04	1	4.89604	1.04	1							1159	121.932	5.24951
g12369	myo-inositol-1-phosphate synthase	37.71	15	160.685	19.78	7	25.9548	19.78	7	202.099	20.33	8	36.4736	22.37	9	322.852	24.95	9	37.5637	26.62	10	188.14	22.18	8	31.3359	19.04	8	541	59.0225	5.73193
g12372	px domain-containing protein	10.65	6	134.33	3.61	2	7.16415	3.61	2							135.12	7.78	4	14.1431	7.78	4	115.464	4.72	3	12.2416	4.72	3	1080	117.081	5.77002
g12373	rna polymerase ii transcriptional	10.81	1													55.63	10.81	1	5.24875	10.81	1							148	16.0343	9.30518
g12376	capsule polysaccharide biosynthesis protein	22.03	4	29.49	16.1	2	2.41235	3.67	1							64.92	5.93	2	6.37785	5.93	2	24.01	3.39	1	2.15322	3.39	1	354	39.5802	9.49561
g1238	c-type cyclin	13.14	3	103.497	13.14	3	9.64253	13.14	3							48.03	3.34	1	3.1704	3.34	1							449	49.2949	5.56689
g12383	atp-dependent rna helicase eif4a	58.68	12	1836.7	53.31	10	166.455	53.31	10	321.229	21.07	5	34.3506	21.07	5	1132.74	43.8	9	105.333	43.8	9	502.252	30.17	8	44.8748	30.17	7	242	28.0194	5.30029
g12385	coatomer zeta subunit	9.61	4	239.228	9.61	4	18.91	9.61	4	155.56	9.61	4	13.3432	9.61	4	155.29	8.03	3	14.435	8.03	3	143.89	8.03	3	10.0149	8.03	3	635	70.7516	9.94971
g12386	translation initiation protein sua5	20.23	5	64.9673	11.26	3	8.68205	11.26	3	50.7708	14.25	3	10.5883	14.25	3	73.9956	10.8	3	8.66566	10.8	3	48.18	14.71	3	9.22302	14.71	3	435	45.7167	5.60498
g12387	cell division control protein 54	25.84	23	915.491	22.24	18	73.3516	22.24	18							382.244	12.76	9	29.9125	11.51	8	284.823	8.85	7	21.5363	7.91	6	1277	138.223	7.50342
g12389	mediator of rna polymerase ii transcription subunit 6	10.22	3	111.304	10.22	3	10.0382	10.22	3	34.82	8.25	2	2.6133	8.25	2	56.53	8.25	2	9.00247	8.25	2	87.43	8.25	2	10.5328	8.25	2	509	56.2944	10.0522
g12394	will die slowly	0.83	1																0	0.83	1							1451	157.467	10.3892
g12395	sphingomyelinase family	6.52	2	43.53	6.52	2	4.80516	6.52	2							55.284	6.52	2	6.20435	6.52	2							491	53.8777	8.44092
g12397	e3 ubiquitin-protein ligase ubr1	16.02	24	516.652	12.78	17	60.4811	12.82	18	88.7699	1.6	2	6.53218	1.6	2	161.266	7.19	9	20.8435	5.93	8	240.089	5.8	7	26.3312	5.8	7	2379	266.31	5.96045
g1240	endoplasmic reticulum protein	26.62	5	227.58	24.1	4	34.501	22.3	4	73.23	24.1	4	12.8394	19.78	3	166.467	24.1	4	23.7979	19.78	3	133.776	24.1	4	16.122	19.78	3	278	30.9714	9.89111
g12402	rna binding protein	41.26	6	24.79	12.14	1				213.935	40.78	5	12.1005	28.64	4	116.4	34.47	4	6.37672	22.33	3	242.053	33.5	4	13.7717	21.36	3	206	22.1436	9.33447
g12404	rwd domain protein	9.57	3	39.42	2.77	1	10.4186	2.77	1	40.61	2.77	1	7.22327	2.77	1	58.753	9.57	2	12.1217	9.57	2	75.16	5.11	1	5.52744	5.11	1	470	54.3576	9.64209
g12405	tpr domain-containing protein	17.07	8	251.568	12.24	5	27.5522	14.29	6	118.48	5.75	2	12.649	7.24	3	132.327	11.69	5	11.9562	10.02	5	269.743	10.76	4	17.9292	10.76	4	539	60.4269	4.7417
g12406	riboflavin synthase alpha chain	8.67	5	51.97	3.71	2	6.13235	3.71	2	70.3254	3.16	2	5.98896	3.16	2	199.675	5.78	3	17.7025	7.15	4	68.6933	3.71	2	9.20688	3.71	2	727	78.9965	7.32764
g12408	hnrnp arginine n-methyltransferase	10.03	5	332.977	10.03	5	32.998	10.03	5	87.4708	3.39	2	4.87485	3.39	2	166.227	7.77	4	17.7007	7.77	4	122.273	3.39	2	8.9465	3.39	2	708	74.017	4.66553
g12409	n-acetylglucosamine-phosphate mutase	34.59	21	971.17	26.89	14	88.032	26.89	14	987.646	28.92	16	97.3344	28.92	16	943.673	26.89	14	85.35	26.89	14	793.186	27.57	16	77.0703	27.57	16	740	80.9542	6.44287
g12429	glutamyl-trna amidotransferase subunit a	13.32	4	142.224	13.32	4	13.8646	13.32	4	47.48	2.84	1	4.75621	2.84	1	82.6634	13.32	4	8.25095	9.39	3	105.798	10.92	3	7.79064	10.92	3	458	49.0738	6.52197
g12433	rna polymerase iii transcription factor tfiiic subunit	1.29	1	40.18	1.29	1	4.09498	1.29	1							34.51	1.29	1	3.05647	1.29	1							1547	170.154	6.49365
g12435	protein vts1	29.13	7	140.16	14.73	3	12.5984	12.44	3	69.47	12.11	3	13.7853	12.11	3	147.49	14.4	4	17.6007	14.4	4	33.42	8.18	2	9.95188	12.11	3	611	65.5621	8.25049
g12437	peroxisomal adenine nucleotide transporter 1	23.28	5	95.5917	19.1	4	8.61707	14.33	3	30.43	3.58	1	1.78425	3.58	1	174.853	14.33	3	18.2072	14.33	3	45.53	4.18	1	2.54064	4.18	1	335	35.6913	9.80322
g12438	palb protein	2.32	2																1.95784	1.22	1	37.93	1.11	1	2.48583	1.11	1	904	99.5886	6.06201
g1244	g1244.t1|---NA---	3.69	1																0	3.69	1							271	29.3139	9.26123
g12441	alcohol dehydrogenase	10.5	3							111.005	7.58	2	6.42898	7.58	2	97.83	4.66	1	3.10527	4.66	1	86.0488	7.58	2	4.86017	7.58	2	343	36.9398	6.56592
g12443	ame: full=probable trna-splicing endonuclease subunit sen-15 ame: full=trna-intron endonuclease sen-15 - [sen15_neucr]	10.24	1	45.03	10.24	1	0	10.24	1							47.73	10.24	1	2.46678	10.24	1							166	18.7615	5.89697
g12444	g12444.t1|---NA---	8.79	1																2.60571	8.79	1							239	27.3924	10.0229
g12451	pumilio domain-containing protein	8.57	6	104.21	5.91	4	14.6231	8.57	6							96.75	4.24	3	7.4279	4.24	3	60.6767	4.63	3	5.88162	4.63	3	1015	110.786	8.1333
g12456	atp-dependent rna helicase	44.62	18	1088.97	41.83	15	121.887	41.83	15	279.764	22.51	8	32.3439	22.51	8	776.323	32.27	13	90.541	32.27	13	710.541	30.68	14	76.494	30.68	14	502	56.443	6.60986
g12461	inner membrane magnesium transporter mrs2	2.52	3	39.76	1.2	1	1.83082	1.2	1							74.1186	2.52	2	5.35673	2.52	2							913	102.385	9.1001
g12466	meiotically up-regulated gene 182 protein	13.51	2																			47.2958	13.51	2	0	13.51	2	259	28.4454	6.91748
g12472	malate synthase	4.06	2							53.13	4.06	2	2.79235	4.06	2							26.27	2.21	1	2.26258	2.21	1	542	61.1863	7.23975
g12475	delta 1-pyrroline-5-carboxylate dehydrogenase	36.02	13	75.2	13.89	4	7.61055	10.29	4	163.967	14.24	5	21.5163	14.24	5	221.449	26.76	8	22.6704	23.16	8	133.343	17.84	7	23.2422	17.84	7	583	63.2181	8.66064
g12476	g12476.t1|---NA---	5.52	1							35.28	5.52	1																308	33.7359	10.4185
g12477	transcription factor	35.14	14	391.418	23.22	9	36.0516	25.06	10	190.208	13.76	7	15.2734	13.76	7	471.549	32.92	13	49.162	23.34	10	110.079	9.95	5	7.96636	6.63	4	814	89.3552	6.78564
g12489	major facilitator superfamily transporter	2.85	1																0	2.85	1							666	72.2952	8.33838
g12492	sporulation protein sps19	4.47	1	62.72	4.47	1	3.60215	4.47	1																			313	32.2836	8.14795
g12495	integral membrane protein	1.51	2				2.79394	0.93	1										0	0.57	1							1392	150.519	8.49951
g12498	px domain-containing protein	15.33	11	160.856	10.19	8	18.905	10.19	8							216.15	8.44	6	22.6389	8.44	6	189.619	7.92	5	19.0228	9.67	6	972	110.43	5.74463
g12501	succinate dehydrogenase flavoprotein mitochondrial precursor	41.87	25	423.133	30.96	18	52.5488	30.96	18	1128.23	29.42	17	132.254	28	16	1215.7	37.6	21	154.04	35.59	20	645.188	28.71	15	68.4531	29.42	16	843	90.816	6.82959
g12505	hypothetical protein CH063_09080 [Colletotrichum higginsianum]	14.87	11	131.023	8.51	6	19.0908	9.08	6	50.28	5.29	3	10.168	5.29	3	90.9467	11.01	7	18.0612	11.01	7	79.73	6.15	4	13.115	8.08	6	1399	154.736	8.73389
g12507	splicing factor u2af subunit	4.85	4	42.0347	1.09	2	3.48918	1.09	2							90.89	4.73	2	7.61743	4.73	2							824	90.9557	9.14404
g12508	oxysterol-binding protein	22.49	8	222.203	19.53	7	42.7365	19.53	7	38.37	1.97	1	3.90896	5.33	2	160.021	11.64	4	16.4214	11.64	4	178.067	12.62	4	33.2225	12.62	4	507	56.8456	6.69775
g12510	elmo ced-12 family protein	1.41	1													23.53	1.41	1	1.90704	1.41	1							709	79.3356	6.12549
g12514	hypothetical protein CH063_04751 [Colletotrichum higginsianum]	2.98	2	25.69	1.53	1	0	1.53	1										2.72247	1.44	1							1109	123.786	9.27588
g12515	nop14-like family protein	15.94	11	165.629	13.99	9	26.0014	13.99	9	42.9614	4.77	3	6.05904	4.45	3	117.953	5.75	4	13.9381	5.75	4				1.86039	0.98	1	922	104.346	6.20166
g12517	cap-gly domain-containing protein	7.88	4							33.28	4.13	2	4.85932	4.13	2				7.80232	6	3	19.97	2.25	1	2.21374	2.25	1	800	86.0305	5.50342
g12520	serine threonine protein	13.26	5	33.65	8.72	3	8.59154	8.72	3							91.5895	6.21	3	8.01081	3.36	2							596	64.2979	8.06006
g12524	glycoside hydrolase family 38 protein	21.69	16				2.10389	1.11	1	97.2824	9.27	8	16.8705	7.69	7	201.658	11.12	9	27.442	10.19	9	256.864	11.12	8	29.5215	12.33	9	1079	121.812	6.12549
g12525	60s ribosomal protein	44.63	3	201.207	44.63	3	23.4186	44.63	3	99.4197	44.63	3	17.3858	44.63	3	176.418	44.63	3	17.2795	44.63	3	215.454	44.63	3	28.842	44.63	3	121	13.4082	9.93506
g12526	heat shock protein	2.83	1	69.69	2.83	1	6.56707	2.83	1							58.75	2.83	1	5.41893	2.83	1							814	88.144	6.354
g12529	negative regulator of the pho system	13.79	7	191.334	11.03	6	23.0216	11.03	6	146.39	12.24	5	13.1968	12.24	5	126.017	9.48	5	14.5453	9.48	5	217.128	12.07	5	27.9347	12.07	5	580	65.1531	9.56885
g12530	zinc finger containing protein	11.85	5	36.12	1.67	1	1.84171	1.67	1	33.26	6.51	2	13.7143	6.51	2	66.82	3.51	1	2.48382	3.51	1	40.5572	8.35	3	13.6263	8.35	3	599	64.271	5.47803
g12532	g12532.t1|tafazzin	10.09	3	62	5.83	2	4.7976	5.83	2				1.81227	2.91	1	133.299	10.09	3	11.818	10.09	3							446	49.7396	8.95361
g12535	cell division control protein	11.88	11	180.76	8.62	7	26.826	9.85	9	55.6339	1.88	2	4.39581	1.88	2	67.7967	3.62	3	10.4541	4.13	4	181.523	4.92	5	17.5083	3.77	4	1381	154.066	5.75732
g12543	glycoside hydrolase family 16 protein	13.73	10	825.226	9.8	7	99.4334	9.8	7	424.568	8.5	5	51.2627	8.5	5	607.282	13.73	10	74.5545	12.42	9	349.006	7.19	4	36.0182	8.33	5	612	67.9605	9.05615
g12545	upf0023 family protein	20.58	6	61.9	6.75	2	14.9976	11.25	3	69.5305	7.72	2	13.8619	7.72	2	103.599	10.29	3	25.4946	10.29	3	91.7507	3.86	1	19.2619	6.75	2	311	33.4195	8.30908
g12550	3 -cyclic-nucleotide phosphodiesterase rega	1.35	1																			21.4	1.35	1	2.23904	1.35	1	890	96.7682	5.63037
g1256	aldehyde dehydrogenase	1.74	1	23.42	1.74	1	3.60482	1.74	1	28.99	1.74	1	9.21131	1.74	1	36.97	1.74	1	9.38088	1.74	1				2.68044	1.74	1	1209	130.42	9.40771
g12588	calcium-transporting atpase 3	23.62	5	275.76	15.59	11	29.8684	14.58	11	76.2	9.32	5	8.51228	4.7	3	328.49	13.93	12	28.7695	11.62	10	96.3471	8.58	5	5.40829	4.15	3	1084	117.86	6.01123
g12589	chromate transporter	9.06	2				3.73566	5.75	1													84.97	3.31	1	12.3995	3.31	1	574	62.8313	9.75928
g12595	ell-associated factor	1.66	2							43.92	0.98	1	4.78454	1.66	2							77.29	0.98	1	3.83416	0.98	1	1742	190.748	6.80029
g12597	chitin biosynthesis protein chs5	20.2	10	193.48	15.87	8	35.4276	13.13	7	95.69	3.75	2	7.39417	3.75	2	166.021	13.71	6	27.7686	13.71	6	63.9633	5.34	3	11.8768	5.34	3	693	76.1692	8.39697
g12599	popld domain-containing protein	1.08	1										2.36998	1.08	1													924	102.763	9.99365
g12600	exosome complex exonuclease rrp40	4.98	5	77.0411	2.71	3	10.7582	2.55	3	71.92	1.7	2	7.4409	1.7	2	72.9221	3.34	4	9.9284	2.55	3	54.28	3.56	3	8.33054	1.92	2	1768	187.868	7.2251
g12601	hsp70-like protein	16.51	17	1162.44	15.12	13	130.355	15.12	13	546.703	10.7	9	58.2519	10.7	9	787.805	13.08	12	89.8642	13.55	13	605.496	11.51	10	62.7994	11.51	10	1720	185.081	6.49365
g12609	oxysterol-binding protein	31.61	26	962.648	24.47	20	90.3882	24.08	20	135.99	4.47	3	14.4139	4.47	3	896.116	23.06	17	100.612	25.1	19	649.732	17.33	13	60.8241	15.84	12	1275	141.059	5.75732
g12615	hypothetical protein CTHT_0025890 [Chaetomium thermophilum var. thermophilum DSM 1495]	5.7	1													22.66	5.7	1										316	34.3187	9.53955
g12617	wd repeat domain-containing protein	4.69	2				0	2.64	1							52.62	2.05	1	0	2.05	1							683	73.9024	6.91748
g12618	glycosyltransferase family 15 protein	23.35	10	229.033	19.13	8	18.776	15.89	7				0	1.83	1	122.285	8.58	4	13.7872	10.97	5	65.3005	4.64	2	6.18476	4.64	2	711	81.4256	7.41553
g1262	pirin domain	7.27	1	63.21	7.27	1	3.89669	7.27	1				3.39101	7.27	1	49.11	7.27	1	4.19952	7.27	1							289	32.2594	7.54736
g12623	dna-directed rna polymerase ii subunit rpb11	51.59	6	49.95	26.19	2	11.0408	26.19	2	66.03	20.63	2	8.98909	20.63	2	155.169	51.59	5	24.827	51.59	5	66.09	28.57	4	12.0455	28.57	4	126	14.5273	5.52881
g12624	small nuclear ribonucleoprotein	7.54	1													66.26	7.54	1				60.05	7.54	1				199	21.2761	4.77979
g12626	upf0220 domain protein	1.64	1	38.2503	1.64	1	2.95086	1.64	1							29.77	1.64	1	0	1.64	1							671	72.7966	8.51416
g12627	sec8 exocyst complex component specific domain-containing protein	5.93	7	129.12	4.95	6	10.9999	3.79	5							51.91	4.28	5	11.7938	4.28	5				0	0.98	1	1636	181.511	6.69775
g12630	ribosome biogenesis protein ytm1	24.12	8	163.287	16.59	5	17.1904	16.59	5	152.25	13.5	5	14.2492	13.5	5	185.115	19.03	6	21.1493	19.03	6	158.154	13.27	5	16.1652	13.27	5	452	48.3967	6.96143
g12633	secreted protein	2.28	1																1.78482	2.28	1							613	68.4446	4.62744
g12656	hypothetical protein FG03800.1 [Gibberella zeae PH-1]	7.44	2													43.04	3.59	1	2.34442	7.44	2							390	42.4181	8.35303
g12658	tyrosinase central domain-containing protein	21.05	5	114.339	9.36	2	12.7637	9.36	2	32.2	5.85	1	4.62098	5.85	1	129.399	21.05	5	12.4773	21.05	5	90.17	3.51	1	6.13489	3.51	1	342	38.8703	5.30029
g12662	retrograde regulation protein	19.28	9	94.07	12.46	6	6.31928	11.43	6							110.714	6.66	3	6.04313	4.27	2	86.1079	4.44	2	6.24258	4.44	2	586	63.2288	7.06396
g12673	glycosyltransferase family 22 protein	2.85	1	24.05	2.85	1	0	2.85	1																			561	61.3027	9.37842
g12676	rna polymerase rpb4 family protein	5.11	2	55.14	2.04	1	2.41481	2.04	1																2.62252	3.07	1	489	50.8455	5.021
g12679	cpl domain-containing protein	14.27	11	255.273	11.67	8	33.686	8.78	7	67.36	2.89	1	7.03836	4.44	2	181.803	8.97	5	22.0823	8.97	5	247.465	8	4	19.59	8.87	4	1037	111.741	6.29053
g12680	g12680.t1|---NA---	6.32	1																						1.86151	6.32	1	174	18.6981	4.50049
g12692	hypothetical protein VDAG_07269 [Verticillium dahliae VdLs.17]	12.57	2	41.55	6.01	1	2.08855	6.01	1	36	6.01	1	2.5405	6.01	1							21.11	6.56	1				183	19.7913	6.56592
g12707	ubiquitin-protein ligase molybdopterin-converting factor	14.29	14	458.879	12.06	11	37.6989	10.91	10	312.331	7.37	7	32.8965	7.45	8	489.512	9.6	9	46.2482	10.75	11	221.463	6.37	6	16.6465	6.37	6	1302	141.702	9.15869
g12709	hypothetical protein CH063_01159 [Colletotrichum higginsianum]	22.42	8	57.5888	11.21	4	5.47316	9.22	4	25.44	1.45	1	2.11023	1.45	1	231.96	19.17	7	24.9378	13.92	6							553	62.2519	8.38232
g1271	ankyrin repeat containing protein	1.08	1				1.89849	1.08	1																			1016	111.378	7.63525
g12710	predicted protein [Trichoderma reesei QM6a]	2.12	1	26.16	2.12	1	0	2.12	1							34.39	2.12	1				30.43	2.12	1	0	2.12	1	756	84.7171	6.84424
g12711	g12711.t1|---NA---	1.39	1	33.41	1.39	1										0	1.39	1				0	1.39	1				502	54.4376	11.4878
g12713	duf1620-domain-containing protein	33.3	22	506.174	25.36	15	68.8697	28.14	16	115.835	5.57	4	9.67677	3.71	3	621.709	27.32	18	71.9157	30	18	129.94	6.29	4	11.0544	7.22	5	970	105.13	5.61768
g12716	phosducin family protein	28.79	5	100.34	10.89	2	10.5606	10.89	2	112.45	17.9	3	13.9813	10.89	2	143.887	21.4	4	21.2409	14.4	3	160.112	13.62	2	17.0182	13.62	2	257	29.2196	4.81787
g12717	60s ribosomal protein l24	22.98	4	115.807	16.15	3	11.7765	16.15	3	238.872	22.98	4	20.9045	22.98	4	103.395	16.15	3	10.4264	16.15	3	122.795	22.98	4	10.6808	22.98	4	161	17.9649	11.2974
g12718	allergen asp f3	27	9	306.804	23.11	6	37.9756	25.05	7	365.876	18.79	6	46.1485	20.52	6	317.423	23.11	6	38.9887	23.11	6	606.789	27	9	76.7344	27	9	463	48.7161	6.0874
g12721	methylcrotonoyl- carboxylase beta chain	17.16	12	344.472	13.62	8	23.5936	9.57	7	49.6067	3.02	3	7.98616	3.88	4	469.134	13.19	8	46.5028	14.05	9	50.25	2.41	2	7.40732	5	5	1160	124.133	7.86963
g12722	isovaleryl- dehydrogenase	23.31	7	184.234	12.59	4	12.1629	12.59	4	513.805	16.55	5	36.9375	16.55	5	428.157	16.55	5	22.8363	16.55	5	361.992	16.08	5	29.9673	16.08	5	429	46.4377	6.65381
g12726	d-arabinitol dehydrogenase	35.71	3	68.29	25.51	2	6.45385	25.51	2	30.44	25.51	2	11.271	35.71	3	174.793	25.51	2	13.8224	25.51	2	119.54	26.53	2	12.6104	26.53	2	98	10.5183	6.02393
g12727	guanine nucleotide-binding protein alpha subunit	43.91	12	478.031	34.56	10	50.3895	34.56	10	133.682	20.4	5	14.2709	20.4	5	457.059	38.81	10	44.5934	38.81	11	129.399	11.61	3	9.98402	11.61	3	353	40.9094	5.22412
g12729	g12729.t1|---NA---	2.82	1				1.79043	2.82	1																			425	45.9216	5.08447
g12730	sphingosine n-acyltransferase lac1	6.15	2	95.6076	2.64	1	5.95536	6.15	2																			455	52.678	9.33447
g12734	_n domain-containing protein	4.8	2	23.87	1.39	1	2.11006	1.39	1													29.49	3.4	1	4.25067	3.4	1	1147	124.456	9.0415
g12736	mitochondrial dna helicase	2.65	3							65.12	2.5	2	4.4613	2.5	2				3.37231	1.06	1	100.642	2.5	2	8.83871	2.5	2	1321	145.242	8.89502
g12737	cell division cycle protein 123	4.85	3	30.8567	4.85	3	1.7378	4.85	3							41.77	1.72	1	3.34585	1.72	1	38.32	2.22	1	2.79796	2.22	1	989	109.05	5.75732
g12739	g12739.t1|synaptobrevin	5.07	1	95.9	5.07	1	4.30679	5.07	1							95.4	5.07	1	4.49304	5.07	1	60.46	5.07	1	0	5.07	1	355	39.3335	5.07178
g12744	anthranilate synthase component 2	39.5	18	556.376	33.38	15	48.2501	33.38	15	311.659	20.47	9	41.6901	20.47	9	526.309	24.9	12	57.1503	24.9	12	597.498	23.86	10	59.8229	23.86	10	767	82.3108	6.34131
g12746	hypothetical protein FG05542.1 [Gibberella zeae PH-1]	12.66	17	326.99	9.19	12	25.7274	7.37	10	46.92	0.61	1	2.33663	0.61	1	97.422	2.2	3	11.9322	3.52	5	172.763	4.62	6	14.9776	4.62	6	1817	200.022	5.45264
g12751	mnori-2 protein	11.62	7	154.788	7.57	5	11.8342	7.57	5	187.257	7.03	5	17.7056	7.03	5	222.16	6.89	4	17.9297	8.38	5	54.15	6.08	3	14.2438	6.08	3	740	81.2982	6.11279
g12755	glutamate-cysteine ligase modifier subunit	17.94	5	117.08	9.71	3	10.8697	9.71	3	27.78	6.47	2	2.28259	6.47	2	42.96	6.18	2	5.49117	6.18	2	51.546	11.47	3	6.88679	11.47	3	340	36.7067	6.75635
g1276	fad dependent	4.98	2	74.54	4.98	2	4.27155	4.98	2	90.19	2.68	1	3.54423	2.68	1	65.35	4.98	2	4.88528	4.98	2							522	57.0607	5.46533
g1278	galactoside o-acetyltransferase	14.29	3	58.01	14.29	3	3.72811	14.29	3	92.18	6.45	1	1.75536	6.45	1							79.73	6.45	1	2.94176	6.45	1	217	23.8007	5.2876
g1279	acc synthase	3.79	2							42.01	3.79	2	2.20575	3.79	2							47.68	2.19	1	3.75626	2.19	1	686	74.7993	6.56592
g12791	glycerophosphoryl diester phosphodiesterase family protein	34.29	10	435.548	25.87	8	49.8484	25.87	8	158.849	15.4	5	25.912	15.4	5	486.255	34.29	10	53.1608	34.29	10	120.11	13.14	4	16.414	10.06	3	487	52.6265	4.79248
g12793	eukaryotic ribosome biogenesis protein 1	16.77	16	443.287	14.84	12	47.6798	13.37	11	156.454	3.86	4	10.8098	3.86	4	459.033	10.74	10	29.3393	10.74	10	136.467	6.34	5	14.7976	7.11	6	1294	142.788	6.62451
g12795	fungal zn binuclear cluster domain containing protein	3.24	1	21.2	3.24	1	1.99476	3.24	1																			463	50.6003	7.12256
g12797	hypothetical protein NECHADRAFT_74716 [Nectria haematococca mpVI 77-13-4]	2.84	1				0	2.84	1																			387	41.5363	4.50049
g12800	uridine nucleosidase	19.23	7	221.969	13.86	6	21.8056	13.86	6	51	4.77	2	8.92353	4.77	2	196.413	12.22	4	23.1333	12.22	4	178.173	12.82	4	31.2629	14.9	5	671	71.1695	5.69385
g12801	red-like protein	6.91	2																			60.49	6.91	2	4.67359	6.91	2	521	57.8899	5.08447
g12809	secretory component protein	4.04	1	30.81	4.04	1	3.11811	4.04	1				0	4.04	1	51.03	4.04	1	7.89143	4.04	1							272	30.5281	8.98291
g12811	v-type c subunit family protein	7.15	3	26.9	1.35	1	2.45348	1.35	1	32.76	1.35	1	2.04129	1.35	1	28.87	1.35	1	2.60178	1.35	1				3.12311	5.8	2	741	78.1556	7.38623
g12812	rna binding protein	45.22	11	115.37	27.39	5	10.3035	19.11	4	163.602	35.67	8	24.3806	27.39	7	120.379	30.89	7	23.1797	22.61	6	167.313	22.29	5	16.7468	22.29	5	314	34.8932	8.93896
g12813	ubiquitin-conjugating enzyme	2.62	1													24.6	2.62	1	1.75449	2.62	1							496	54.6756	8.57275
g12814	mannan polymerase complexes mnn9 subunit	7.58	1	27.31	7.58	1	2.84194	7.58	1							26.48	7.58	1	3.00539	7.58	1	26.98	7.58	1				356	40.4136	7.10791
g12823	hypothetical protein NECHADRAFT_85805 [Nectria haematococca mpVI 77-13-4]	11.2	2	78.6984	11.2	2	8.96869	11.2	2							59.43	8.68	1	6.09522	8.68	1							357	39.2027	7.72314
g12826	polyphosphoinositide phosphatase	1.24	1	29.95	1.24	1	2.15196	1.24	1																			968	110.38	6.39209
g12827	trna nucleotidyltransferase	18.05	7	330.004	16.54	6	30.3191	16.54	6	123.684	5.08	2	6.82206	5.08	2	264.319	16.54	6	28.363	18.05	7	40.63	2.82	1	2.80405	2.82	1	532	59.2026	6.7124
g12829	pre-mrna-splicing factor syf1	25.55	15	227.957	17.27	10	20.0035	14.48	9							168.633	13.63	7	14.1678	8.64	5	137.617	7.42	4	11.2368	4.99	3	822	94.874	6.11279
g12832	vacuolar atp synthase subunit d	33.81	6	65.2987	14.75	4	9.67533	14.75	4	47.59	7.19	2	5.05119	7.19	2	100.386	15.47	3	13.0561	15.47	3	59.1195	11.15	3	9.70908	22.3	4	278	31.0199	7.53271
g12833	u2 small nuclear ribonucleoprotein b	25.2	3							28.57	9.76	1	2.38258	9.76	1	66.91	15.45	2	6.90733	15.45	2	25.9	9.76	1	3.50429	9.76	1	246	27.1071	8.98291
g12834	sec7 domain-containing protein	14.89	17	333.682	11.41	12	39.9445	11.85	13	99.31	2.15	2	6.55697	2.15	2	177.972	5.89	6	15.6638	5.32	5	208.648	6.21	7	22.7112	6.02	6	1578	173.179	5.09717
g12836	mannan polymerase ii complex anp1 subunit	22.08	9	130.865	12.95	5	12.3937	12.95	5	63.525	11.04	4	7.13441	7.64	3	196.806	19.53	8	23.7416	19.53	8	45.44	2.55	1	4.63889	5.94	2	471	53.835	6.45557
g12837	3 exoribonuclease	19.3	3	96.32	19.3	3	11.4973	19.3	3				4.80747	8.42	2	83.8	19.3	3	18.3579	19.3	3				3.03243	10.88	1	285	29.9063	7.13721
g12838	ubiquitin-protein ligase	3.91	3													39.84	3.91	3	6.98421	3.91	3							997	108.483	6.18896
g1284	cytochrome p450 55a2	25.33	18	835.796	18.37	11	102.099	18.37	11	907.259	19.33	13	110.822	19.33	13	1165.45	22.33	15	137.771	23.41	16	1141.57	21.85	14	109.259	21.85	14	833	92.9816	8.14795
g12840	trna-splicing endonuclease	29.03	4	143.607	24.01	3	8.62859	10.39	2							86.4905	24.73	3	5.27704	11.11	2	34.93	17.92	2	1.97073	4.3	1	279	30.6225	7.37158
g12841	paxneb protein	11.2	3	127.536	11.2	3	12.7861	11.2	3							78.1423	6.67	2	5.85223	6.67	2	86.3452	6.67	2	6.23535	6.67	2	375	40.865	8.22119
g12842	dna-directed rna polymerases i	31.33	3	161.516	24	2	3.36242	24	2	61.5191	20	2	1.88354	7.33	1	173.586	24	2	3.8794	24	2	81.2834	20	2	5.01082	20	2	150	16.4231	4.76709
g12843	thiamine pyrophosphokinase	37.35	9	153.713	12.95	4	15.2369	15.96	5	101.504	13.55	4	10.9733	13.55	4	115.014	13.25	3	8.39724	13.25	3	129.548	26.81	5	22.7338	24.1	5	332	37.2728	5.92236
g12845	duf775 domain protein	13.66	2	66.69	13.66	2	4.67925	13.66	2	48.16	13.66	2	3.06149	13.66	2	48.84	8.29	1	2.736	8.29	1	68.26	8.29	1	3.0511	8.29	1	205	21.446	5.2876
g12849	mitochondrial import inner membrane translocase subunit tim-17	12.34	2	33.62	7.79	1	2.39091	7.79	1	58.15	7.79	1	3.35571	7.79	1	61.7118	12.34	2	2.93524	12.34	2	23.95	7.79	1	2.26643	7.79	1	154	16.1823	9.24658
g12853	nadph-dependent 1-acyldihydroxyacetone phosphate reductase	13.37	5	206.537	13.37	5	18.786	13.37	5							117.507	9.03	3	13.0667	9.03	3	84.93	5.38	2	4.91474	5.38	2	576	61.0814	9.5835
g12860	dna repair protein	9.21	2										2.62277	4.28	1	22.45	9.21	2	2.29342	9.21	2							304	34.0441	9.87646
g12871	g12871.t1|---NA---	9.76	1																2.03358	9.76	1							123	13.1994	6.12549
g12875	wsc domain	50.6	15	723.816	39.11	11	82.4696	39.11	11	197.726	18.15	6	17.2994	18.15	6	1093.53	50.6	15	161.387	50.6	14	326.449	39.52	11	56.5858	39.52	11	496	54.1228	4.55127
g12876	hypothetical protein MAA_05871 [Metarhizium anisopliae ARSEF 23]	3.47	5	42.9078	1.34	2	3.65168	1.34	2	40.59	0.6	1	2.71473	0.6	1	82.0103	1.4	2	4.67251	2.87	4	33.54	0.67	1	0	0.67	1	1498	164.414	9.56885
g12877	arginyl-trna synthetase	26.84	23	1119.49	19.56	17	103.893	21.53	18	293.962	9.1	6	30.497	11.07	7	760.236	19.86	16	81.7638	18.12	14	966.875	21	15	100.747	21	15	1319	145.269	6.93213
g12881	von willebrand factor type a domain-containing protein	9.7	8	49.6829	2.1	2	5.12508	3.06	3							61.3333	4.81	4	8.12822	4.81	4	37.69	4.46	3	5.06476	4.46	3	1144	125.754	8.38232
g12883	acetolactate synthase	4.35	4							0	0.81	1	0	0.81	1	60.12	1.93	2	7.43267	2.98	3	52.15	2.18	2	1.80402	2.18	2	1241	132.784	5.92236
g12893	dockerin type 1	2.08	1										0	2.08	1													768	84.3431	6.63916
g12899	antibiotic biosynthesis monooxygenase	10.28	1				0	10.28	1	39.25	10.28	1	2.1034	10.28	1													107	12.0651	4.97021
g12906	flavin-containing monooxygenase	50.92	19	645.719	45.38	16	78.5447	45.38	16	641.487	32.24	12	78.3118	32.24	12	690.104	43.53	15	96.1004	40.25	14	455.295	35.52	13	66.4488	32.24	12	487	55.3433	6.22705
g12911	amp deaminase	9.25	16	190.315	5.1	8	23.4027	5.1	8	153.09	4.48	6	25.3139	5.22	7	119.844	2.63	5	19.2509	2.63	5	241.354	5.92	9	31.661	6.21	9	2433	264.078	5.85889
g12913	dsba-like thioredoxin domain-containing protein	14.7	6	96.3757	10.38	4	9.73399	5.75	2							61.49	9.9	4	5.0811	9.9	4	140.002	10.06	4	10.1424	10.06	4	626	65.8616	8.82178
g12914	aaa family	11.73	11	195.602	8.8	8	30.661	8.8	8	100.87	2.99	2	14.3003	2.99	2	172.75	2.44	2	17.5364	2.44	2	201.79	6.35	6	26.9422	5.8	5	1637	179.655	5.30029
g12919	hypothetical protein VDAG_06540 [Verticillium dahliae VdLs.17]	3.76	2	76.24	2.2	1	3.05625	2.2	1				0	1.56	1	64.56	2.2	1	3.36255	2.2	1							771	82.1127	9.99365
g1292	set domain-containing protein	1.34	1																			26.05	1.34	1				1269	142.336	10.9751
g12921	dihydrouridine synthase	12.19	13	70.3972	4.92	5	2.00524	4.92	5	170.303	5.32	6	21.2613	7.74	8	304.039	6.94	7	22.014	7.95	8	117.323	3.77	4	14.7558	5.12	5	1485	163.129	9.36377
g12922	cell cycle control protein	4.42	7	295.769	4.11	6	22.6451	4.11	6							119.451	2.98	4	8.71626	2.25	4							2580	283.006	9.46631
g12924	peroxisomal copper amine oxidase	9.3	1							47.79	9.3	1	2.75266	9.3	1													129	14.2136	8.22119
g12932	nonribosomal peptide synthase	25.01	113	2813.29	19.74	86	331.347	18.74	83	217.388	2.98	15	34.9079	2.71	15	2033.81	16.45	72	245.69	15.48	69	991.458	8.58	37	124.259	7.87	36	6874	751.29	5.31299
g12938	polysaccharide deacetylase family protein	12.69	3	93.79	4.85	1	8.24175	8.96	2							103.351	8.58	2	11.4474	8.58	2							536	56.5637	5.5542
g1294	hypothetical protein CHGG_05466 [Chaetomium globosum CBS 148.51]	6.98	2	25.8	1.9	1	0	1.9	1							64.4285	6.98	2	6.84533	6.98	2	45.21	5.07	1	7.63907	5.07	1	473	47.9178	4.15771
g12956	hydantoin racemase	11.41	2	60.378	11.41	2	2.69916	11.41	2							44.52	4.94	1	2.28769	4.94	1							263	27.8433	5.42725
g12960	protein kinase-like domain	1.96	2	46.23	1.96	2	1.82736	1.96	2							54.5464	1.09	1	5.44173	1.09	1							1381	152.709	6.85889
g12966	duf1682 domain protein	35.31	14	403.706	26.9	10	37.2924	26.9	10	170.483	13.53	5	15.5163	9.08	4	352.901	23.27	8	41.5076	25.58	9	108.38	10.89	3	15.6837	10.89	3	606	67.2817	9.21729
g12968	plc-like phosphodiesterase	8.61	2	25.68	4.72	1	4.80375	8.61	2							70.8233	4.72	1	7.71754	4.72	1							360	38.6865	4.70361
g12973	chloride channel protein 3	4.81	4	156.777	3.57	3	15.1917	3.57	3	41.82	0.95	1	2.65101	0.95	1	164.813	4.81	4	14.6794	3.57	3	71.59	0.95	1	3.14302	0.95	1	1683	183.827	9.37842
g12974	phospholipase c	19.81	7	55.5167	9.36	3	12.595	9.36	3	178.38	14.82	5	24.068	16.07	6	199.073	15.6	5	26.7713	15.6	5	168.08	17.32	6	35.2862	17.32	6	641	69.932	5.26221
g12979	4-aminobutyrate aminotransferase	41.52	15	103.277	11.11	4	13.2854	13.06	5	404.141	30.02	10	40.4134	23.39	10	270.205	36.65	11	43.5593	29.43	9	238.807	28.07	9	39.3702	28.07	9	513	56.779	8.42627
g12988	ubiquitin-conjugating enzyme	10.33	4	138.41	4.75	2	8.97738	4.75	2	217.156	5.94	3	13.9143	5.94	3	369.031	5.94	3	19.8612	5.94	3	111.237	7.72	2	11.3301	7.72	2	842	93.524	8.80713
g12989	stomatin family protein	35.64	14	353.733	26.49	10	53.1754	23.76	9	93.4744	14.11	5	14.0408	14.11	5	367.271	29.46	10	50.6384	22.77	9	103.7	6.93	2	7.81543	6.93	2	404	43.2407	6.44287
g12990	endosomal peripheral membrane protein	4.06	4	96.9567	4.06	4	8.66091	2.46	3													59.5867	2.41	2	7.39904	2.41	2	2117	229.387	6.34131
g12996	proteasome activator subunit	16.6	23	435.117	12.17	18	47.8989	12.07	18	26.3	2.04	3	4.81408	2.04	3	192.083	7.18	9	12.0366	4.63	6	305.082	7.08	9	34.52	6.77	9	1964	222.637	6.3667
g13023	60s acidic ribosomal protein p0	10.68	13	1748.3	10.68	13	155.991	10.68	13	834.991	6.93	9	72.5012	6.93	9	1390.48	10.28	12	125.735	10.28	12	952.093	6.59	8	77.077	6.59	8	1760	190.403	7.60596
g13024	2 protein	5.77	8	59.33	0.64	1	6.70925	0.64	1	128.797	3.74	6	21.8899	3.63	5	108.318	3.31	4	15.2707	3.31	4	102.89	2.67	4	13.8334	2.67	4	1871	202.852	5.96045
g13026	domain-containing protein	53.64	15	891.069	45.87	11	77.035	45.87	11	710.578	38.83	10	56.4403	33.5	9	887.924	45.87	11	76.5126	45.87	11	507.25	37.14	8	43.9869	33.74	7	412	44.9242	6.22705
g13027	phd finger and bah domain protein	8.45	10	94.1617	3.9	5	11.9589	4.43	6							70.0522	5.49	6	11.2365	5.49	6	43.22	1.77	2	5.85019	0.59	1	1693	186.521	8.66064
g13030	dna-directed dna polymerase theta	1.29	1																						2.12155	1.29	1	933	102.448	6.72705
g13032	proline iminopeptidase	11.37	4				4.2584	3.65	1	46.49	8.8	3	6.29352	6.44	2	31.69	6.44	2	9.62188	6.44	2	86.4	6.22	2	7.4472	6.22	2	466	52.4298	5.96045
g13035	tlg2-vesicle protein of 38 kda	2.34	1				0	2.34	1																			513	54.9635	10.0522
g13036	ccch zinc finger and smr domain containing protein	11.54	6							35.14	2.47	1	2.39397	4.26	2	70.23	7.97	4	9.46378	7.97	4				0	1.1	1	728	78.6354	8.52881
g13038	f-box domain-containing protein	13.82	4	104.007	10.77	3	7.37503	7.32	2							88.31	7.72	2	8.38078	7.72	2							492	55.6493	4.83057
g13039	atp-dependent rna helicase eif4a	67.53	8	893.633	48.7	6	74.4672	63.64	7	436.741	48.7	6	39.5823	48.7	6	770.951	63.64	7	73.3239	63.64	7	619.968	67.53	7	67.3647	56.49	6	154	16.6184	4.99561
g1304	hypothetical protein NECHADRAFT_64999 [Nectria haematococca mpVI 77-13-4]	65.15	15	311.202	53.11	9	36.0049	53.11	10	477.353	58.92	11	54.6337	58.92	11	714.038	61.41	13	83.9295	61.41	13	703.02	58.51	11	68.6693	54.77	10	241	26.3889	5.30029
g13041	ras-2 protein	22.27	4	29.77	13.54	1	3.6274	13.54	1	34.1067	16.59	2	8.22855	16.59	2	54.8906	17.03	3	12.4266	17.03	3	55.09	18.78	2	4.96195	18.78	2	229	25.1249	8.92432
g13049	chitin synthase 1	14.21	8	278.24	8.81	5	21.5998	8.81	5	59.8933	5.18	3	5.93033	3.08	2	246.939	9.8	5	20.0371	9.8	5	226.919	12.11	7	24.831	12.11	7	908	101.899	7.03467
g13050	otu domain-containing protein 6b	30.91	5	75.24	6.31	1	3.43434	6.31	1	88.64	6.31	1	3.82766	6.31	1	213.39	30.91	5	15.4078	16.72	3	84.79	6.31	1	3.72264	6.31	1	317	34.7002	5.14795
g13053	thiol methyltransferase	23.36	3	57.93	7.01	1	2.61159	18.69	2							64.81	11.68	2	5.71253	11.68	2				0	11.68	1	214	23.4182	9.29053
g13055	indoleamine -dioxygenase family protein	1.63	1																						1.62887	1.63	1	492	55.2527	5.71924
g13057	duf1711 domain protein	7.64	1							56.93	7.64	1	2.95326	7.64	1													275	27.92	9.23193
g13059	ran-binding protein	21.19	11	144.079	10.53	5	18.6799	12.09	6							125.223	10.38	5	19.0634	10.38	5	140.082	9.82	6	37.7782	16.07	8	703	77.9139	5.52881
g13061	mitochondrial outer membrane protein	20.41	3	88.03	20.41	3	8.22751	20.41	3	32.39	4.76	1	2.30274	4.76	1	93.55	20.41	3	11.6616	20.41	3							294	31.9003	5.79541
g13064	transcription factor c2h2	3.59	1													33.15	3.59	1	2.37299	3.59	1							390	41.5222	4.58936
g13067	lactate dehydrogenase	4.78	6	84.9698	2.39	2	5.46401	2.39	2	42.739	2.28	3	6.90428	2.28	3	89.802	2.49	2	5.61911	2.49	2	194.305	4.78	4	19.1102	4.78	4	963	105.018	6.59521
g13068	negative regulator of dna transposition	12.43	8	165.006	9.73	6	21.561	9.73	6	67.2568	2.5	2	4.67989	4.34	3	175.254	6.55	5	14.0647	7.71	6	109.07	2.5	2	6.10185	2.5	2	1038	113.166	5.69385
g13081	isoflavone reductase family protein	0.95	1										2.31668	0.95	1										2.58294	0.95	1	1055	112.751	8.73389
g13083	short-chain dehydrogenase	9.99	5	116.649	7.93	4	10.0277	4.92	3	51.08	2.05	1	2.66594	2.05	1	182.762	4.1	2	9.89784	2.05	1							731	78.3306	8.1333
g13088	ring finger protein	3.7	1	82.28	3.7	1	4.34574	3.7	1							95.66	3.7	1	7.5006	3.7	1							675	74.1809	5.40186
g13089	rhomboid family membrane protein	3.79	1	44.43	3.79	1	6.56333	3.79	1																			528	58.2101	6.78564
g13091	hypothetical protein MAA_09456 [Metarhizium anisopliae ARSEF 23]	19.32	6	104.14	10.23	3	17.1194	10.23	3	52.49	3.79	1	3.36094	3.79	1	70.7038	13.26	4	21.3142	13.26	5				2.54641	4.17	1	264	30.1563	9.33447
g13097	c6 zinc finger domain protein	2.8	1				2.46677	2.8	1																			642	71.2036	9.40771
g13098	helicase associated domain-containing protein	10.92	10	254.1	9.4	8	20.9618	7.94	7	68.32	0.79	1	3.19902	0.79	1	101.65	7.35	6	12.5922	5.89	5				0	0.73	1	1511	167.123	9.20264
g13100	acyl esterase	1.62	1																			25.54	1.62	1	0	1.62	1	739	82.7216	6.3667
g13103	kinesin family protein	5.21	10	126.914	2.94	5	8.30542	2.94	5							144.256	3.18	5	20.2168	3.18	5	83.1229	2.27	4	17.9058	2.75	5	2110	231.48	7.82568
g13105	atp-nad kinase	1.72	1	48.32	1.72	1	4.22531	1.72	1							29.94	1.72	1	3.35755	1.72	1				2.69976	1.72	1	870	95.8129	6.46826
g13106	g13106.t1|---NA---	5.23	1							25.38	5.23	1	2.48939	5.23	1													287	30.5084	9.39307
g13108	pfkb family kinase	11.11	3										0	3.9	1				0	3.6	1	61.9667	11.11	3	7.48395	11.11	3	333	36.0882	5.69385
g1311	fkbp-type peptidyl-prolyl	12.72	8	91.3816	7.28	4	9.18978	5.19	4	129.96	5.43	4	13.7618	5.43	4	256.791	11.85	7	26.4048	12.72	8	157.419	4.57	3	13.586	5.43	4	810	85.9236	6.78564
g13110	transcription factor bzip	2.19	1	0	2.19	1	2.22207	2.19	1																			319	35.4795	9.24658
g13112	fructose- -bisphosphatase	20.26	15	105.374	4.12	4	12.4409	3.3	3	330.649	12.47	9	42.1628	10.54	8	426.892	13.29	11	58.5583	13.29	11	289.311	10.91	8	43.8881	10.91	8	1091	120.737	8.25049
g13113	peroxisomal biogenesis factor 11	17.09	3	99.0667	17.09	3	3.56716	10.26	2							30.83	11.54	2	3.01355	4.7	1							234	26.0688	9.86182
g13114	intermediate filament protein mdm1	1.8	2	77.44	1.8	2	3.07651	1.8	2	83.34	0.96	1	2.6727	0.96	1	109.125	1.8	2	5.50018	1.8	2	118.46	1.8	2	5.46711	1.8	2	1555	174.337	6.52197
g13116	homoserine dehydrogenase	57.26	14	497.762	46.58	11	56.0681	46.58	11	686.435	57.26	14	85.0382	57.26	14	596.831	47.4	12	72.1934	47.4	12	374.499	41.37	11	47.2165	41.37	11	365	38.673	5.61768
g13118	mitochondrial chaperone bcs1	4.68	1	44.65	4.68	2	4.71111	4.68	2							27.9	2.52	1	0	2.52	1							555	61.7512	5.65576
g13119	hydroxymethylglutaryl- synthase	14.51	11	619.145	12.71	9	69.6008	12.71	9	159.793	5.95	5	16.9634	5.95	5	400.732	14.43	10	49.5552	12.06	9	438.112	6.85	7	41.1677	6.85	7	1227	129.419	5.43994
g13121	fad binding domain-containing protein	31.32	9	326.078	20.75	6	36.2917	20.75	6	49.03	2.64	1	3.34031	2.64	1	350.38	23.77	8	42.5125	23.77	8							530	59.521	7.44482
g13123	peroxisomal membrane anchor protein	47.4	9	184.875	40.17	7	21.5348	27.75	6	39.52	5.78	2	3.11711	3.76	1	308.37	44.8	8	34.5228	32.37	7				2.09542	3.18	1	346	37.1245	5.37646
g13125	hec ndc80p family protein	7.85	5	0	1.79	1	1.75207	3.03	2	44.97	2.75	2	5.91951	3.99	3	59.2527	3.99	3	5.94325	3.99	3				0	3.31	2	726	82.3667	5.2876
g13128	ubiquitin fusion degradation protein	1.95	2	78.87	1.95	2	5.09721	1.95	2	61.43	1.21	1	4.43095	1.21	1	22.16	1.21	1	4.11826	1.21	1							1901	204.725	6.49365
g13130	actin-like protein arp-6	8.43	3	27.7	2.73	1	2.52282	5.24	2							75.98	3.19	1	3.5603	5.92	2				0	2.73	1	439	47.8595	6.65381
g13133	intracellular serine protease	1.27	1	27.92	1.27	1	2.01418	1.27	1																			1343	148.19	6.34131
g13137	ankyrin unc44	3.94	6	81.1333	3.33	5	15.096	3.94	6							64.96	1.54	2	5.60182	1.54	2				2.65613	0.51	1	1952	215.016	5.12256
g13139	tyrosinase central domain-containing protein	14.9	3	204.572	14.9	3	15.0838	14.9	3				0	4.01	1	203.236	14.9	3	24.1507	14.9	3	37.46	4.01	1	2.24147	4.01	1	349	38.6344	4.77979
g13141	cfem domain-containing protein	3.75	1																						3.44827	3.75	1	400	44.5954	5.59229
g13143	mitogen-activated protein kinase	53.24	9	715.13	47.32	8	77.3065	40.28	7	91.17	12.39	2	14.9652	12.39	2	327.25	42.82	7	50.0031	53.24	9	110.25	12.39	2	16.9782	12.39	2	355	41.1239	7.12256
g13146	protein transport protein sec24	33.3	21	612.4	22.13	15	63.7027	25.64	16	85.6667	3.62	3	8.52376	3.62	3	432.476	18.4	12	42.5458	16.28	11	313.672	12.13	8	25.6347	12.13	8	940	102.217	6.20166
g1315	wd repeat-containing protein jip5	11.19	2							46.36	7.31	1	4.31249	7.31	1										3.21152	3.88	1	438	47.1167	4.67822
g13150	nuclear import and export protein	19.92	18	394.908	12.36	12	39.2636	11.13	11	45.08	0.76	1	2.40756	0.76	1	240.547	8.31	6	23.6858	9.13	7	272.701	9.82	8	33.1845	11.54	9	1456	161.921	6.55127
g13152	phospholipid:diacylglycerol acyltransferase	2.14	2	22.88	0.71	1	2.93229	0.71	1										2.2277	0.71	1	28.01	1.42	1	3.44529	1.42	1	1685	187.871	7.40088
g13153	wd40 repeat-like-containing domain	17.66	5				0	3.83	1							46.67	12.34	3	7.24191	12.34	3	30.87	7.87	2	2.16482	5.32	2	470	51.7275	5.24951
g13154	n-terminal acetyltransferase c complex catalytic subunit mak3	2.93	1																			28.11	2.93	1	2.77051	2.93	1	376	41.1329	9.67139
g13158	ph domain-containing protein	7.87	5	36.29	2.59	2	7.02277	4.04	3							37.48	4.14	3	11.6496	4.14	3	50.37	2.28	1	3.80384	2.28	1	966	103.576	9.11475
g13164	g13164.t1|---NA---	3.03	1				2.50622	3.03	1										2.4483	3.03	1							462	50.5931	8.42627
g13166	cox17 protein	4.31	1	21.31	4.31	1	3.58049	4.31	1							36.49	4.31	1	2.04306	4.31	1							209	22.8287	9.17334
g1317	26s proteasome regulatory subunit	38.89	27	1284.92	29.34	22	120.711	29.34	22	480.39	17.88	13	54.8455	16.67	12	861.611	21.96	16	92.5682	21.18	17	565.091	22.74	12	73.4822	18.58	11	1152	124.715	5.13525
g13175	c2h2 finger domain protein	6.64	4				2.44551	1.61	1	30.22	1.41	1	2.49565	3.02	2	64.4333	6.64	3	19.5254	6.64	3	109.91	2.82	2	12.5469	2.82	2	994	107.573	5.16064
g13176	ran gtpase activating protein 1	26.62	13	597.615	17.29	8	61.3578	17.29	8	377.134	19.55	9	35.7291	16.39	8	451.33	22.56	10	53.7834	22.56	10	412.822	12.48	6	36.0036	12.48	6	665	71.765	5.10986
g13179	iron only hydrogenase large subunit domain-containing protein	6.66	4	42.088	6.66	4	11.5576	4.44	3													35.13	3.39	2	5.08806	3.15	2	856	92.4268	6.91748
g13181	hypothetical protein NEUTE2DRAFT_146967 [Neurospora tetrasperma FGSC 2509]	1.01	1							74.6071	1.01	1	6.93873	1.01	1													1190	130.842	8.85107
g13184	atp synthase h chain	20.51	3	237.895	17.42	2	26.475	17.42	2	85.43	9.83	1	16.6384	9.83	1	508.876	20.51	3	67.3995	20.51	3	98.25	9.83	1	14.0951	9.83	1	356	39.2266	8.80713
g13186	serine threonine-protein kinase sck1	26.24	13	389.987	20.51	10	44.8383	17.86	9	80.6	3.86	1	9.37965	3.86	1	113.89	6.62	3	15.9066	6.62	3	496.077	16.76	7	39.2482	16.76	7	907	98.1907	6.39209
g13188	subfamily c	0.69	1							39.01	0.69	1	2.8076	0.69	1													1747	187.176	5.85889
g1319	mrna-capping enzyme subunit beta	8.27	3	39.83	4.36	2	2.5384	1.6	1							32.67	3.91	1	4.68318	3.91	1	21.15	3.91	1				1124	122.318	9.5249
g13192	tpr domain protein	7.77	3				0	3.18	1	35.05	2.12	1	0	2.12	1							59.2708	7.77	3	8.46097	7.77	3	566	64.2688	5.64307
g13197	oligopeptide transporter	11.14	7	283.116	9.53	6	24.6026	6.85	4	38.51	4.83	2	4.59921	4.03	2	175.899	7.79	5	16.1184	11.14	5	80.87	4.83	2	6.15919	2.28	1	745	80.307	5.52881
g13204	pentafunctional arom polypeptide	33.08	34	794.782	24.84	24	96.2391	21.61	23	463.613	15.34	15	54.7864	15.34	15	793.262	23.51	23	104.435	23.51	23	812.447	17.62	17	76.3862	17.62	17	1578	169.399	6.18896
g13206	26s proteasome regulatory subunit-like protein	5.07	2							40.92	3.27	1	5.4315	3.27	1							28.61	1.8	1	9.46783	5.07	2	611	65.6521	6.94678
g1321	sulfite oxidase	9.18	3							34.05	5.9	2	2.2754	5.9	2							38.15	5.9	2	2.20041	5.9	2	610	67.0995	6.87354
g13211	histone 3	40.44	4	29.7479	11.76	2	1.98599	11.76	2	36.0538	11.76	2	6.93395	16.91	3	261.323	35.29	3	25.8739	35.29	3				0	6.62	1	136	15.3825	11.1509
g13212	u4 u6 small nuclear ribonucleoprotein prp3	17.86	6	158.673	15.81	5	16.0312	15.81	5							137.523	14.58	5	17.0977	14.58	5	141.969	9.03	3	9.82585	9.03	3	487	54.3812	9.74463
g13214	dna-directed rna polymerase i subunit rpa1	26.25	27	938.415	19.29	22	88.3288	19.29	22	192.883	8.31	9	21.3776	7.64	9	733.964	20.62	21	59.4127	18.12	19	630.338	14.88	15	52.7906	14.88	15	1794	197.543	7.59131
g13216	dna repair helicase rad3	0.65	1	0	0.65	1	0	0.65	1																			1080	121.852	7.09326
g13219	pps1 dual specificty phosphatase	2.45	1				1.70363	2.45	1																			693	76.9641	5.57959
g13220	protein-vacuolar targeting protein atg18	11.98	5	194.984	11.98	5	13.7801	11.98	5	72.38	3.25	1	4.55185	3.25	1	93.31	5.49	2	7.17443	5.49	2							893	96.9313	7.1958
g13225	ran-specific gtpase-activating protein	30.93	9	93.929	15.25	3	5.94849	12.29	2	285.182	24.58	7	45.666	27.12	8	226.073	20.76	4	19.4441	21.61	5	549.937	28.39	8	61.6953	28.39	8	236	26.0648	5.12256
g13229	g13229.t1|phosducin	9.62	3	87.85	6.41	2	6.086	6.41	2							40.58	3.21	1	3.13153	3.21	1	39.92	3.21	1	3.0537	3.21	1	468	51.8398	6.26514
g13231	heterotrimeric g-protein beta subunit	17.11	7	256.161	15.12	6	34.2146	15.12	6	118.863	9.63	5	15.4607	9.63	5	425.625	15.28	6	40.5753	15.28	6	131.5	6.98	2	14.8366	6.98	2	602	66.0861	9.0415
g13235	transmembrane gtpase fzo1	9.77	6	159.097	5.93	3	15.92	4.17	3				1.62645	0.88	1	123.643	4.61	3	14.2299	4.61	3				3.64452	1.65	1	911	98.7812	5.89697
g13239	c6 transcription	4.62	3				4.39423	2.16	1				0	3.54	2	50.1789	4.62	3	19.4025	4.62	3				3.90048	2.16	1	1017	111.372	6.69775
g13240	acetoacetate- ligase	19.38	10	226.37	16.15	8	30.1968	16.15	8	93.4667	7.2	4	8.34854	7.2	4	156.577	8.22	4	15.456	8.22	4	35.68	7.93	4	9.32999	7.93	4	681	74.328	6.26514
g13243	serine palmitoyltransferase 2	21.05	7	27.0233	16.25	5	2.00757	4.8	2							39.23	8.36	3	3.10187	4.8	2							646	71.3082	7.73779
g13249	conserved hypothetical protein [Verticillium albo-atrum VaMs.102]	10.38	1	23.7	10.38	1										39.48	10.38	1	2.70221	10.38	1							106	12.1568	4.55127
g1325	g1325.t1|transaldolase	15.29	4	40.58	8.82	2	0	2.94	1	70.27	6.47	2	3.37361	6.47	2	55.89	2.94	1	1.69868	2.94	1	126.383	6.47	2	4.38153	6.47	2	340	37.2099	5.73193
g13250	eukaryotic translation initiation factor 2 beta subunit	37.99	11	699.851	35.24	9	72.7109	35.24	9	251.721	22.43	5	35.92	22.43	5	583.687	31.58	6	80.0214	33.87	7	354.768	28.83	7	38.72	28.83	7	437	46.9713	9.11475
g13252	fad dependent oxidoreductase	5.67	4							79.8833	4.57	3	8.69491	4.57	3	47.57	2.88	2	5.36251	2.88	2	38.7067	4.87	3	6.70251	4.87	3	1006	109.639	6.60986
g13253	protein kinase snf1	25.14	12	161.155	13.55	6	16.5921	15.5	7	26.98	4.19	1	0	1.26	1	130.36	10.61	5	6.47178	5.87	3	51.8	4.19	1	10.5918	7.26	2	716	79.8329	8.27979
g13257	isoflavone reductase family protein	14.35	4							65.95	8.14	2	3.67677	3.43	1	139.548	8.14	3	7.83147	8.14	3	56.5012	4.07	2	5.42194	4.07	2	467	49.9169	8.47021
g13259	mfs glucose	2.31	1																			45.56	2.31	1	0	2.31	1	520	55.2731	8.104
g13261	neutral trehalase	1.27	1													16.73	1.27	1	2.03373	1.27	1							708	79.5239	5.5542
g13263	50s ribosomal protein l17	5.98	5	182.96	4.49	4	19.1013	4.49	4	37.42	1.1	1	2.0932	1.1	1	256.318	5.98	5	31.9669	5.98	5	43.7	0.87	1	5.09108	0.87	1	1270	138.109	9.39307
g13264	ame: full=u3 small nucleolar rna-associated protein 25 short=u3 snorna-associated protein 25 ame: full=u three protein 25 - [utp25_nech7]	7.61	4	139.507	6.34	3	18.7065	7.61	4	28.12	1.73	1	2.09883	1.73	1	56.53	3.11	1	3.50608	3.11	1							867	97.4114	7.54736
g13265	hypothetical protein TRIATDRAFT_88054 [Trichoderma atroviride IMI 206040]	46.38	8	407.218	41.06	6	48.6969	41.06	6	156.48	35.75	4	19.4076	35.75	4	506.722	42.03	7	52.1998	42.03	7	151.257	30.92	3	13.7767	30.92	3	207	22.8007	5.8335
g13270	40s ribosomal protein s21	64.37	5	631.12	62.07	4	51.3392	62.07	4	205.229	62.07	4	23.5014	62.07	4	437.256	62.07	4	34.9535	62.07	4	532.791	52.87	4	33.1912	52.87	4	87	9.56878	7.29834
g13273	folylpolyglutamate synthase	11.14	6	54.0167	10.05	5	14.8718	10.05	5	20.42	1.77	1	0	1.77	1	162.747	7.34	4	13.0752	7.34	4	31.7541	3.8	2	4.71358	3.8	2	736	79.0817	7.6499
g13277	mitochondrion protein	51.4	27	1073.46	37.54	18	117.907	36.14	17	470.81	24.3	12	58.9895	24.3	12	1651.92	46.73	24	194.012	43.93	23	248.221	16.51	8	34.5435	21.03	10	642	69.8913	6.26514
g13278	rab5-like protein ypt5	11.24	7	249.361	8.57	6	27.2229	8.57	6	168.773	5.49	4	15.4565	5.49	4	251.124	11.11	7	21.2182	8.57	6	133.307	6.16	4	16.428	6.16	4	747	80.4508	6.68311
g13279	phosphoinositide phosphatase	31.83	16	406.511	26.48	13	35.0573	24.23	12	62.06	1.55	1	4.49575	3.52	2	387.791	18.73	9	27.1745	18.73	9	50.46	1.69	1	5.12432	5.35	2	710	80.0556	9.02686
g1328	protoheme ix farnesyltransferase	2.09	1	33.41	2.09	1	0	2.09	1	29.27	2.09	1	2.10387	2.09	1	33.82	2.09	1	3.01249	2.09	1							479	51.1647	9.979
g13281	glycoside hydrolase family 2 protein	7.14	5				1.77965	1.52	1	45.4602	4.45	3	8.85248	4.45	3	83.1454	4.68	3	9.13244	4.68	3							854	96.5577	5.08447
g13290	3-hydroxyacyl- dehydrogenase	2.12	1	399.055	2.12	1	22.1558	2.12	1	204.34	2.12	1	7.92492	2.12	1	224.91	2.12	1	15.1098	2.12	1	60.38	2.12	1	3.24462	2.12	1	944	99.4304	9.12939
g13292	d-isomer-specific 2-hydroxyacid dehydrogenase-like protein	14.37	4							42.83	8.73	2	6.04927	8.73	2	30.9	7.32	2	5.72447	7.32	2	52.85	7.32	2	6.13915	7.32	2	355	39.1672	5.52881
g13294	hypothetical protein AOR_1_22014 [Aspergillus oryzae RIB40]	4.24	1	21.82	4.24	1										29.06	4.24	1										165	17.8154	9.18799
g13299	nitrate reductase	44.34	28	1083.48	36.03	21	106.068	38.91	23	340.11	16.05	10	37.326	17.09	11	896.721	37.3	22	93.6231	35.1	21	793.113	32.33	18	80.5852	30.14	17	866	96.9817	6.21436
g13301	nitrite reductase	39.9	26	1144.9	28.78	20	107.303	25.95	20	281.509	7.51	7	32.0583	7.51	7	1092.36	33.07	23	101.822	31.51	24	381.404	17.56	14	61.3511	15.8	15	1025	113.736	6.59521
g13303	nitrate transporter	12.6	5	90.0614	10.66	4	14.2175	10.66	4	50.24	1.94	1	3.20546	1.94	1	62.0159	10.66	4	14.7982	12.6	5							516	55.2416	7.10791
g13308	glycerol dehydrogenase	71.08	19	785.661	55.69	13	72.0331	48	12	940.796	56	15	104.3	61.85	16	1062.03	59.38	15	121.821	59.38	16	1234.64	59.69	14	135.104	59.69	14	325	36.5516	6.30322
g13310	phosphatidyl synthase	71.46	21	1553.19	53.91	18	181.811	53.91	18	1065.54	46.72	16	108.665	46.72	16	1233.79	56.87	17	148.242	52.43	17	1003.84	48.84	15	125.549	41.01	14	473	52.3955	5.59229
g13311	udp-glucoronosyl and udp-glucosyl transferase family protein	18.7	6	283.82	12.6	5	26.3072	12.6	5	150.14	4.96	2	12.6188	4.96	2	218.882	16.98	5	28.0759	16.98	5	115.88	4.96	2	8.87638	4.96	2	524	58.7019	5.80811
g13313	conserved hypothetical protein [Uncinocarpus reesii 1704]	5.45	1																0	5.45	1							220	24.8805	6.41748
g13314	g13314.t1|protein	12.94	2	27.87	5.72	1	4.06563	5.72	1	20.51	5.72	1	2.61234	5.72	1							22.52	12.94	2	6.93979	12.94	2	402	44.5068	6.53662
g13316	sugar transporter	1.19	1																						0	1.19	1	1010	111.628	7.28369
g13319	g13319.t1|amidophosphoribosyltransferase	33.93	17	529.464	27.27	14	80.0442	27.27	14	90.8032	10.63	6	18.35	14.6	7	432.004	24.2	12	60.4408	24.2	12	250.176	15.11	6	26.9596	11.27	5	781	85.2555	6.26514
g13338	g13338.t1|mfs	0.87	1																0	0.87	1							1263	137.651	5.98584
g1335	mitochondrial peroxiredoxin prx1	70.93	12	1029	66.08	10	89.642	66.08	10	705.197	51.1	8	67.5276	51.1	8	954.015	66.96	10	80.0531	66.96	10	643.434	56.39	10	77.6157	56.39	10	227	25.4331	6.15088
g13350	vesicular-fusion protein sec18	35.23	22	590.058	27.56	15	51.2641	25.46	14	115.981	9.77	6	14.1095	9.77	6	649.779	31.64	18	59.5439	29.67	17	301.268	16.56	8	28.2141	13.72	7	809	87.8026	6.66846
g13351	3 exoribonuclease family protein	27.37	5	129.24	15.99	3	6.80298	9.76	2	115.1	5.96	1	4.01937	5.96	1	146.113	20.6	3	10.4618	12.2	2	151.53	17.34	3	9.76742	8.94	2	369	39.2693	4.89404
g13354	cytochrome c	3.57	6	61.8086	1.39	2	8.35958	2.05	3	144.82	2.11	3	16.6382	2.11	3	89.0652	1.39	2	7.2893	1.39	2	404.707	2.91	5	36.2224	2.91	5	1514	170.097	9.68604
g13356	ribosome biogenesis atpase rix7	11.64	8	200.807	8.11	6	17.3966	8.11	6							94.0517	5.94	4	10.1072	4	3				4.44693	1.6	1	876	97.2982	7.97217
g13357	hypothetical protein NECHADRAFT_69013 [Nectria haematococca mpVI 77-13-4]	7.73	1																						5.7422	7.73	1	220	24.8077	9.72998
g13358	snf7 family protein	19.12	3	25.15	5.88	1	1.78217	5.88	1							54.45	5.88	1	4.8618	9.8	2	53.79	9.31	1	6.188	9.31	1	204	22.5796	4.97021
g13359	glutamate synthase	22.35	36	976.233	17.49	27	109.046	16.22	26	149.08	3.78	5	21.1339	3.78	5	389.878	11.35	16	65.1242	9.12	13	761.225	11.55	17	90.3154	11.55	17	2510	276.244	6.49365
g13363	major facilitator superfamily transporter	1.14	1																			28.73	1.14	1	1.93711	1.14	1	962	103.943	6.40479
g1337	long-chain fatty acid	3.82	2	113.8	2.23	1	7.05478	2.23	1																0	1.59	1	629	70.1755	7.03467
g13381	glutamyl-trna amidotransferase subunit a	1.79	1				0	1.79	1																			614	66.8569	6.0874
g13382	g13382.t1|---NA---	0.8	1				2.22397	0.8	1																			1497	166.47	8.96826
g13383	patched sphingolipid transporter	8.09	9	148.504	3.63	4	14.2307	4.12	5				0	0.98	1	244.655	6.7	7	21.6617	6.7	7							1433	156.437	5.42725
g13384	g13384.t1|---NA---	74.32	13	99.5856	49.09	8	33.9674	46.36	7	54.2233	28.18	4	15.8342	28.18	4	255.22	74.32	13	56.5843	64.09	10				4.60054	8.41	1	440	40.9095	4.1958
g13388	serine threonine-protein phosphatase 2a activator 1	9.58	2	26.68	4.99	1	4.03689	4.99	1				3.1344	4.99	1							44.55	4.59	1	4.56411	4.59	1	501	53.7652	6.75635
g13397	viral a-type inclusion protein repeat domain-containing partial	29.57	29	101.05	4.98	4	16.4719	4.98	4	436.38	18.11	17	66.8377	17.28	16	814.643	23.5	21	94.1731	23.5	21	862.585	17.94	18	99.5161	17.94	18	1204	126.918	4.88135
g13401	rna splicing factor pad-1	15.41	7	80.21	11.39	5	13.7719	11.39	5	49.3403	3.85	2	9.19252	3.85	2	108.816	10.72	5	17.1681	10.72	5	61.5577	4.19	2	11.2036	4.19	2	597	67.6528	9.29053
g1341	phosphatidylinositol-glycan biosynthesis class s protein	4.41	3	37.5	0.8	1	2.66386	0.8	1							33.1578	3.81	3	12.1602	4.41	4	25.76	1.34	1	4.04384	1.34	1	1496	159.973	7.31299
g13411	flap structure-specific endonuclease	0.57	1				1.99062	0.57	1																			1238	133.695	9.92041
g13413	actin- protein	1.78	1							0	1.78	1	2.1736	1.78	1				0	1.78	1							562	61.8467	7.29834
g13414	ww rsp5 wwp	8.88	1				2.93551	8.88	1							21.82	8.88	1	3.07147	8.88	1	57.24	8.88	1	3.17089	8.88	1	383	37.467	7.32764
g13419	phosphoribosylformimino-5-aminoimidazole carboxamide ribotide isomerase	56.08	10	314.966	42.35	8	30.9116	42.35	8	213.056	40	7	20.8369	40	7	267.635	37.25	7	24.4805	37.25	7	436.126	47.84	8	36.8268	47.84	8	255	27.911	5.65576
g1342	regulatory protein ral2	18.42	13	240.765	8.24	6	23.5641	10.34	7	68.0167	3.78	3	8.68493	3.78	3	129.88	7.74	6	22.5867	9.34	7	123.29	10.6	7	20.2222	9.42	7	1189	125.342	8.25049
g13420	tubulin alpha-b chain	55.51	16	1624.18	48.98	14	173.271	48.98	14	437.621	24.9	8	47.9559	24.9	8	1354.53	43.27	14	142.797	43.27	14	619.114	33.88	11	61.0312	33.88	11	490	54.6219	5.38916
g13422	uba ts-n domain-containing protein	35.29	26	331.191	26.81	16	51.8384	22.26	14	460.806	21	15	56.3548	21	15	286.649	23.08	14	49.696	21.22	13	560.447	26.28	16	52.5131	20.63	14	1343	141.13	4.91943
g13426	exocyst complex component sec6	6.06	4	79.1361	6.06	4	7.15261	6.06	4	42.74	1.58	1	1.90253	1.58	1	110.617	4.61	3	4.80402	4.61	3	80.66	1.58	1	2.69921	1.58	1	759	87.1257	4.99561
g13431	g13431.t1|---NA---	4.88	1																						0	4.88	1	287	30.2512	5.94775
g13443	glutamate carboxypeptidase	6.42	3	82.6271	5.31	2	5.50613	5.31	2							84.3945	6.42	3	9.20498	6.42	3							716	78.4887	4.79248
g13445	c6 transcription	1.26	1				1.8697	1.26	1																			796	89.3659	7.1958
g13480	abc multidrug transporter	3.6	3													83.901	3.6	3	6.13006	3.6	3							1333	142.877	6.43018
g13481	g13481.t1|---NA---	0.75	1				1.62806	0.75	1							0	0.75	1	0	0.75	1							1195	128.949	6.84424
g13486	gtp-binding protein	26.61	18	1201.82	26.61	18	92.5105	26.61	18	566.796	17.09	10	54.7309	17.09	10	862.508	21.1	13	70.2272	21.1	13	582.613	12.84	7	42.3259	14.45	8	872	95.1717	8.76318
g13489	37s ribosomal protein s11	10.29	5	315.043	8.31	4	29.7423	8.31	4	63.4	3.17	1	3.01587	3.17	1	242.52	10.29	5	22.8257	10.29	5	59.79	3.17	1	3.93715	3.17	1	758	83.1223	10.6821
g13490	mitochondrial inner membrane translocase subunit tim44	21.79	11	519.895	17.46	9	49.2477	17.46	9	64.62	7.07	4	9.74955	7.07	4	383.659	17.03	8	42.3366	14.14	7	208.011	10.1	4	12.4192	11.26	5	693	76.7348	9.05615
g13494	oxysterol binding protein	15.2	10	113.483	7.12	5	19.0016	10.2	6	123.3	6.59	4	14.7116	5.42	3	152.599	6.91	5	25.9804	9.99	6	36.12	8.18	5	16.7	6.38	4	941	99.6929	6.99072
g13495	ubiquitin c-terminal	15.76	10	379.402	11.22	7	32.0416	12.24	8							319.703	12.93	8	28.8899	12.93	8	109.497	4.2	2	4.30553	4.2	2	882	94.7459	6.44287
g13496	glycosyltransferase family 31 protein	4.79	2				2.29538	2.13	1							30.49	2.66	1	2.30363	2.66	1							564	62.4471	8.73389
g13500	transcription factor tfiiic complex subunit	3.75	4	0	0.9	1	0	0.9	1							30.5676	3.75	4	9.08906	3.75	4							1226	136.025	5.96045
g13515	glycerol-3-phosphate dehydrogenase	20.69	10	53.83	3.75	2	2.69246	3.75	2	36.6691	3.15	2	4.01345	4.8	3	205.839	18.59	10	20.4316	18.59	10							667	71.6919	6.56592
g13517	c6 transcription factor	1.56	1																						0	1.56	1	703	77.2347	7.47412
g1352	c6 transcription	2.06	1																						2.64035	2.06	1	533	59.5311	7.12256
g13525	mfs quinate	1.73	1																						0	1.73	1	695	75.6478	8.47021
g13529	cysteine desulfurase	48.68	16	509.739	43	13	85.2829	43	13	257.746	26.37	8	30.8558	26.37	8	306.943	32.45	9	47.6976	32.45	9	170.449	23.73	7	38.5441	23.73	7	493	53.8453	6.97607
g13531	bar domain-containing protein	33.64	11	358.965	29.67	9	34.2068	29.67	9	114.009	9.35	3	6.16975	9.35	3	370.881	26.87	8	33.0525	26.87	8	225.967	13.79	5	13.2493	13.79	5	428	48.4486	6.96143
g13536	nima interactive protein	2.15	1							24.83	2.15	1	7.288	2.15	1													745	82.1282	5.38916
g13537	f-box domain-containing protein	2.65	2																0	1.06	1				0	1.59	1	945	104.151	9.29053
g13539	meiotic recombination protein dmc1	26.1	6	100.812	16.72	4	12.4058	10.85	3							39.86	9.68	2	2.54418	3.81	1	55.85	9.38	2	5.63401	9.38	2	341	37.9048	10.0083
g13541	dual specificity protein kinase pom1	3.43	2													13.79	1.68	1	3.11877	1.68	1	29.82	3.43	2	6.25169	3.43	2	1369	149.03	10.0962
g13543	peroxisomal pex24-like protein	5.98	2	39.05	2.59	1	2.06735	2.59	1										0	3.39	1							502	56.9788	5.84619
g13551	copper-translocating p-type atpase	0.44	1	34.83	0.44	1										31.53	0.44	1										1595	169.044	6.99072
g13555	eukaryotic translation initiation factor subunit	40.98	22	809.071	33.02	17	127.365	37	19	715.878	25.88	14	117.063	25.88	14	810.616	31.38	16	101.748	31.38	16	854.873	25.53	14	139.532	25.53	14	854	91.6429	9.39307
g13557	transcription factor	14.75	3	56.57	10.77	2	5.2351	10.77	2	57.71	14.75	3	8.11689	14.75	3				2.8914	5.62	1	30.1	5.15	1	2.23684	5.15	1	427	45.5001	5.97314
g13562	ribosome biogenesis protein rrp14-c	6.87	3				1.92053	1.44	1													81.31	5.43	2	6.34862	5.43	2	626	68.761	9.86182
g13564	vacuolar protein sorting-associated protein 74	26.78	5	305.299	21.65	4	17.369	21.65	4	72.76	6.27	1	3.04902	6.27	1	142.68	9.97	2	10.6455	9.97	2	120.517	10.54	2	9.23708	10.54	2	351	38.6638	6.59521
g13566	glutamate decarboxylase	23.62	8							382.079	16.34	6	21.8567	13.39	5	177.61	13.39	4	14.5585	8.86	3	211.247	12.8	5	15.4082	12.8	5	508	54.3697	6.25244
g13567	trna-specific adenosine-34 deaminase subunit	13.01	2	45.76	13.01	2	2.52671	2.77	1							31.13	2.77	1	1.97803	2.77	1							469	51.6878	5.85889
g13570	6-phosphofructo-2-kinase 1	22.33	10	108.745	10.42	5	9.23859	10.42	5	38.19	5.14	3	5.60377	2.84	2	114.289	8.25	5	11.934	8.25	5	156.733	13.13	5	4.79457	7.04	4	739	83.2976	6.50732
g13572	c6 zinc finger domain-containing protein	1.99	1	30.34	1.99	1	0	1.99	1																			553	62.0767	7.26904
g13575	glycoside hydrolase	38.3	7	267.784	24.62	5	20.6917	24.62	5	259.225	20.67	4	17.4113	20.67	4	457.089	31.61	5	32.3626	31.61	5	156.26	16.72	3	15.2666	16.72	3	329	35.7174	6.31592
g13578	cap-gly domain-containing protein	38.17	6	24.06	4.56	1	4.03274	15.35	2	29.7	19.09	3	14.523	19.09	3	81.5282	12.86	3	7.364	23.65	4	28.1282	17.84	3	6.50871	17.84	3	241	26.5674	5.09717
g1358	nucleolar gtp-binding protein	21.32	10	317.113	18.84	9	25.7582	18.84	9							219.529	11.57	5	18.8997	11.57	5	78.67	4.3	2	5.64985	4.3	2	605	67.0191	6.58057
g1359	hypothetical protein TRIVIDRAFT_231472 [Trichoderma virens Gv29-8]	37.17	12	108.367	18.09	6	15.477	18.09	6	171.467	12.83	3	12.7204	12.83	3	225.717	31.58	8	22.2167	31.58	8	64.16	10.53	3	5.56655	10.53	3	304	35.0058	9.26123
g13592	conserved hypothetical protein [Verticillium albo-atrum VaMs.102]	2.7	1	37.67	2.7	1	2.52698	2.7	1							49.85	2.7	1	2.27428	2.7	1							445	48.9207	4.66553
g13596	nad dependent epimerase dehydratase family protein	31.88	6	139.448	27.07	5	16.1786	27.07	5	33.26	4.8	1	2.85551	4.8	1	99.7242	22.27	4	10.1174	27.07	5	63.39	9.61	2	5.26614	9.61	2	229	24.3046	8.23584
g1360	atp-binding cassette sub-family g member 2	10.88	7	248.159	8.99	5	21.7123	7.3	5							136.364	4.39	4	14.0128	4.39	4	96.84	1.01	1	3.16152	1.01	1	1480	161.268	6.55127
g13603	abc multidrug	1.26	1																			25.66	1.26	1				1502	167.386	6.52197
g13605	spherulin-1b precursor	2.68	1	22.32	2.68	1	2.18064	2.68	1																			448	48.7833	8.44092
g13607	guanine nucleotide exchange factor-like protein	30.2	13	248.997	23.47	11	27.2716	20.66	10	31.23	1.25	1	5.35872	3.13	2	210.728	18.31	8	24.3315	16.28	8	114.62	5.63	2	6.67654	5.63	2	639	68.3877	5.61768
g13609	aldehyde dehydrogenase	2.08	1													47.67	2.08	1	2.90681	2.08	1							818	88.2646	9.30518
g13610	unnamed protein product [Streptomyces cattleya NRRL 8057 = DSM 46488]	4.59	1							35.47	4.59	1	0	4.59	1							32.13	4.59	1	0	4.59	1	327	37.6873	11.3413
g13613	trna exportin	12.07	12	186.022	4.57	5	11.799	5.55	6	49.1019	1.46	2	5.63896	2.38	3	83.96	1.77	2	5.33084	1.77	2	224.35	6.15	5	19.3223	6.15	5	1641	182.777	5.37646
g13617	hypothetical protein NECHADRAFT_79448 [Nectria haematococca mpVI 77-13-4]	4.13	1							42.94	4.13	1	3.3133	4.13	1													436	47.0978	9.62744
g13618	hypothetical protein VDAG_09783 [Verticillium dahliae VdLs.17]	5.09	3	45.83	2.84	2	6.53498	2.84	2							29.12	1.26	1	3.32122	2.84	2	34.37	3.84	2	3.01337	1.59	1	1512	163.934	9.40771
g1363	pantetheine-phosphate adenylyltransferase family protein	24.1	6	85.7952	13.85	3	9.9093	13.85	3	67.77	3.33	1	3.77493	3.33	1	189.457	20	5	21.8847	20	5	97.03	10.26	2	9.80662	14.36	3	390	42.0083	6.85889
g13630	uba ts-n domain-containing protein	3.15	1																			48.14	3.15	1	4.60094	3.15	1	634	68.1657	9.5835
g13632	letm1-like protein	20.52	5	51.99	16.76	4	4.33709	11.56	3							185.943	20.52	5	11.9296	20.52	5							346	38.7426	9.45166
g13634	nucleoporin nsp1	19.91	16	475.34	12.35	9	43.7675	12.35	9	119.13	6.21	5	20.1545	6.59	5	394.771	10.33	8	43.7293	10.33	8	401.409	14.9	9	51.6046	12.8	8	1336	136.863	8.646
g13637	g13637.t1|---NA---	12.74	1																						2.6131	12.74	1	157	17.0027	7.43018
g13638	cell division control protein 2	26.44	10	282.657	23.46	8	37.9802	23.46	8	84.29	7.45	3	8.84762	7.45	3	292.608	21.97	9	32.3543	21.97	9	45.2	2.61	1	3.6065	2.61	1	537	60.6299	8.01611
g1364	aspartate aminotransferase	2.77	1	54.44	2.77	1	2.28602	2.77	1	45.18	2.77	1	2.62408	2.77	1													397	43.3703	5.49072
g13640	sulfite reductase flavoprotein component	26.65	19	341.993	17.51	12	45.5769	15.82	11	98.2662	8.95	7	16.7704	8.19	6	252.191	16.2	12	27.0689	14.5	11	294.461	11.68	8	34.4564	11.68	8	1062	115.371	5.05908
g13642	proteasome regulatory non-atpase-like protein	19.56	19	443.835	15.1	13	61.4419	15.1	12	134.31	7.55	6	22.4056	7.55	6	346.465	13.56	10	39.6241	13.56	10	254.754	13.19	11	36.3042	13.19	11	1099	117.496	5.43994
g13643	alanine aminotransferase	27.36	19	706.961	23.6	15	77.6134	23.6	15	1159.55	27.36	19	132.241	27.36	19	1348.22	25.92	17	149.073	25.92	17	1009.19	23.31	14	107.232	23.31	14	1038	111.265	5.63037
g13644	mrna capping enzyme	9.64	4	57.6563	7.23	3	7.55242	7.23	3													31.78	2.41	1	3.15427	2.41	1	498	56.7197	5.40186
g13645	mitochondrial rho gtpase	14.48	15	210.199	8.57	8	32.0738	10.69	9	109.876	4.65	5	13.0283	4.65	5	274.914	13.48	13	45.3029	13.48	13	74.2123	3.05	3	8.73571	2.12	2	1506	165.104	8.41162
g13647	catabolite repression protein crec	27.12	8	149.713	14.11	4	20.5074	14.11	4	52.06	5.49	1	4.31316	5.49	1	247.497	21.47	6	27.3146	27.12	8	73.6228	9.09	3	13.557	9.09	3	638	69.3356	6.85889
g13649	arrestin domain-containing protein	36.3	15	407.061	34.55	14	56.8074	32.29	13	146.946	12.91	6	19.2925	12.91	6	295.192	24.96	10	37.7842	24.96	10	171.457	16.23	8	21.9881	16.23	8	573	63.3094	6.81494
g13653	g13653.t1|---NA---	3.55	2				0	1.97	1	23.32	1.58	1	2.96422	1.58	1													760	83.759	6.75635
g13656	cysteine proteinase	11.94	5	47.17	7.13	3	4.42729	7.13	3	59.29	4.99	2	6.05658	7.66	3	66.34	7.13	3	6.03901	7.13	3	50.27	4.46	2	7.77295	4.46	2	561	62.3945	6.63916
g1366	aspartic-type endopeptidase	5.11	2													76.35	5.11	2	5.73134	5.11	2							509	53.9636	4.62744
g13671	alpha beta hydrolase fold protein	5.92	1																						0	5.92	1	304	33.3003	5.70654
g13677	snf2 family helicase	0.62	1	36.458	0.62	1	0	0.62	1																			1945	213.236	5.26221
g13682	glucan -beta-glucosidase	1.84	1				0	1.84	1																			653	74.87	8.11865
g13697	eif4-gamma eif5 eif2-epsilon	31.6	14	463.557	29.21	11	57.5459	29.21	11	110.814	7.44	4	7.2996	8.85	5	370.624	22.33	8	47.529	25	10	199.146	17.13	5	18.1848	13.2	4	712	76.5934	4.77979
g13698	tat pathway signal sequence	6.9	3	52.64	4.31	2	2.91844	4.31	2							47.05	5.34	2	2.62849	6.9	3							580	63.6322	9.33447
g1370	homogentisate -dioxygenase	33.27	12	26.61	2	1	2.99696	4.73	2	132.243	13.45	6	14.7827	13.45	6	171.553	23.64	8	26.1671	17.82	7	321.552	33.09	11	43.2725	33.09	11	550	59.9004	6.18896
g13700	60s ribosomal protein l37a	53.85	7	294.285	29.67	2	27.7126	29.67	2	226.931	41.76	3	16.2834	41.76	3	314.49	32.97	2	20.6314	32.97	2	251.506	51.65	5	23.4311	52.75	6	91	10.2204	11.2095
g1371	hypothetical protein HMPREF1120_04120 [Exophiala dermatitidis NIH/UT8656]	26.92	7	184.848	15.81	3	11.2937	15.81	3	274.784	19.66	4	17.2355	22.65	5	300.261	20.09	4	25.8243	20.09	4	142.217	20.51	4	8.48701	20.51	4	234	25.7916	8.98291
g13716	cp2 transcription	8.58	4	29.78	2.73	1	2.78974	2.73	1							49.49	2.73	1	2.97776	2.73	1	42.38	5.85	3	6.98399	5.85	3	769	83.8171	6.27783
g13730	g13730.t1|---NA---	5.79	1																			21.75	5.79	1	2.93068	5.79	1	363	38.1483	10.4038
g13733	5 3 -nucleotidase family protein	13.33	2	112.521	7.33	1	7.99924	7.33	1	21.54	7.33	1	2.37456	7.33	1	40.06	7.33	1	3.34835	7.33	1	73.52	6	1	4.2497	6	1	300	31.5424	4.56396
g13737	homeobox domain-containing protein	2.2	1																						0	2.2	1	727	79.0238	6.49365
g13740	cytochrome c peroxidase	53.07	14	731.931	37.15	9	86.4288	37.15	9	557.133	29.89	8	48.2509	24.58	7	1377.6	53.07	14	146.356	53.07	14	312.627	29.05	7	26.1744	29.05	7	358	39.5656	8.57275
g13742	pre-mrna-processing factor 39	48.98	23	697.999	33.39	16	90.673	36.95	17	194.95	15.42	7	20.5507	15.42	7	454.506	43.05	19	63.9094	40.34	19	390.678	36.44	15	46.7489	33.56	14	590	68.6099	5.33838
g13745	domain and endonuclease exonuclease phosphatase	1.63	1																			24.64	1.63	1	13.7618	1.63	1	1285	140.632	7.02002
g13748	g13748.t1|---NA---	4.9	1				0	4.9	1																			245	26.8473	11.2827
g13753	glucose-6-phosphate 1-dehydrogenase	51.48	23	435.91	41.35	17	64.2851	33.76	14	527.345	33.54	15	67.1597	33.54	15	728.574	41.98	17	75.2227	40.3	16	1219.06	41.98	17	126.005	41.98	18	474	54.8278	6.41748
g13755	dynactin subunit 5	1.2	1																						0	1.2	1	1171	125.351	9.80322
g13756	peptide alpha-n-acetyltransferase	12.71	3	178.122	9.39	2	7.56651	9.39	2	96.373	8.84	2	6.29636	8.84	2	231.559	12.71	3	12.2359	12.71	3							362	39.0868	11.3853
g13757	family protein	3.11	1																						1.96019	3.11	1	483	51.8658	5.37646
g13758	stress responsive a b barrel domain protein	48.18	3	79.52	20	1	6.12105	20	1	36.41	31.82	2	3.54644	11.82	1	67.93	36.36	2	10.0143	36.36	2	51.22	20	1	4.03936	20	1	110	12.0981	5.97314
g13759	malate dehydrogenase	7.81	1	57.89	7.81	1	3.0412	7.81	1				0	7.81	1	63.67	7.81	1	5.02983	7.81	1	36.27	7.81	1				256	26.328	5.26221
g1376	fungal specific transcription factor domain-containing protein	5.21	5	33.8959	3.06	3	1.99235	2.28	3							38.83	0.72	1	1.818	2.08	2							1536	166.557	9.01221
g13761	g13761.t1|---NA---	1.13	1																0	1.13	1							1322	142.475	6.39209
g13762	map kinase	43.03	10	622.522	38.7	8	50.3915	38.7	8	192.999	24.52	5	21.5466	24.52	5	322.983	26.92	6	26.6409	26.92	6	382.196	31.73	8	45.4483	31.73	8	416	46.8676	5.43994
g13763	low molecular weight phosphotyrosine protein phosphatase	27.72	5	73.6367	12.98	3	8.54093	16.84	4	60.4799	10.88	2	6.01595	10.88	2	75.36	9.47	2	8.58387	13.33	3	49.6463	8.07	2	9.48482	14.39	3	285	31.3816	8.76318
g13764	actin-like protein 2	21.34	11	509.786	16.33	7	45.3805	18.18	8	66.7941	3.71	2	6.70208	5.38	3	291.055	13.91	6	19.551	13.91	6	202.475	11.32	5	16.3843	11.32	5	539	59.6908	5.38916
g13766	adp-ribosylation factor 6	8.65	3	124.535	5.16	2	10.3908	5.16	2	83.0567	5.16	2	2.62691	5.16	2	72.5367	5.16	2	5.41716	5.16	2	65.3498	5.32	2	4.87974	5.32	2	601	65.7967	6.30322
g13768	saga complex subunit sgf29	3.69	1																			102.93	3.69	1	3.38183	3.69	1	406	44.2433	9.42236
g13770	mannose-6-phosphate isomerase	47.87	13	354.716	17.75	6	24.3116	17.75	6	571.405	26.74	8	40.9707	26.74	8	596.86	25.84	8	37.2358	25.84	8	677.136	36.63	9	45.2574	36.63	9	445	47.9151	4.88135
g13777	phospholipid-transporting atpase	9.71	8	235.051	9.71	8	23.5596	9.71	8							164.575	5.77	5	16.3664	5.77	5	31.22	1.75	2	4.91277	1.75	2	1370	153.086	6.04932
g13779	epoxide hydrolase	33.82	8	119.554	26.47	6	15.5578	30.59	7	84.4413	10.29	3	9.67785	10.29	3	106.331	10.59	3	19.8091	10.59	3	22.24	4.71	1				340	37.9115	6.26514
g13780	pre-mrna splicing factor ini1	5.15	4	29.18	1.19	1	1.78876	1.19	1	54.1544	2.77	2	4.0345	2.77	2	25.2	1.19	1	0	1.19	1	68.62	1.72	1	3.32207	1.72	1	757	83.0114	8.95361
g13784	pre-mrna splicing factor syf2	4.63	5	75.1	1.31	2	5.35484	1.31	2	0	0.69	1	1.84259	0.69	1	60.64	2.62	3	4.88703	2.62	3							1448	157.368	7.07861
g13785	hypothetical protein MAC_03720 [Metarhizium acridum CQMa 102]	8.13	4	24.89	1.6	1	2.49816	1.6	1							82.4079	4.4	2	7.44708	4.4	2	35.55	2.13	1	1.72465	2.13	1	750	83.142	5.50342
g13786	nad dependent epimerase dehydratase family protein	10.38	12	118.24	7.67	7	17.4952	8.21	8	37.3	0.68	1	2.67722	0.68	1	126.82	7.53	7	17.6051	7.06	7	22.31	0.68	1	1.79143	1.63	2	1474	162.362	9.37842
g13790	ethanolamine-phosphate cytidylyltransferase	18.18	7	299.503	16.02	6	25.3443	16.02	6							168.837	9.4	4	13.097	9.4	4	47.2377	4.47	2	6.2664	4.47	2	649	71.4752	9.21729
g13794	hypothetical protein GLRG_06583 [Glomerella graminicola M1.001]	6.59	1	24.75	6.59	1	4.32412	6.59	1													24.77	6.59	1	3.45542	6.59	1	410	44.1865	9.68604
g13796	g13796.t1|---NA---	3.09	1	0	3.09	1																						388	41.1521	6.97607
g13797	poly + rna export protein	24.51	6	373.523	15.88	4	30.2962	15.88	4	355.029	19.5	5	28.3298	19.5	5	397.1	22.01	5	33.325	22.01	5	469.38	19.5	5	41.1646	19.5	5	359	38.902	7.45947
g13798	predicted protein [Verticillium albo-atrum VaMs.102]	30.72	2							72.74	30.72	2	7.11882	30.72	2	117.433	30.72	2	14.0058	30.72	2	99.55	10.24	1	4.52333	10.24	1	166	17.7541	9.81787
g13801	dsba oxidoreductase	10.09	2				0	5.96	1							44.96	5.96	1	7.73311	10.09	2							218	24.0434	6.0874
g13802	rna binding protein	15.59	5	44.52	3.76	1	2.49217	3.76	1	168.838	12.9	3	9.46418	12.9	3	162.515	15.59	3	17.3811	15.59	3	132.49	9.14	2	7.33483	9.14	2	372	41.4621	7.28369
g13806	dna repair and recombination protein rhm52	1.77	1													20.47	1.77	1										848	91.8965	7.15186
g13807	abc1 family protein	10.89	5	104.66	5.53	3	11.0019	5.53	3				3.03149	2.35	1	142.418	9.38	4	16.1985	7.04	4				2.44835	2.35	1	597	67.3307	8.1626
g13810	pex19 family protein	7.39	3							82.54	2.46	1	3.31904	2.46	1	116.649	5.28	2	6.01617	7.39	3	73.73	2.46	1	2.77277	2.46	1	568	62.6124	5.35107
g13812	ubiquitin-conjugating enzyme e2-18 kda	6.04	1																			25.33	6.04	1	1.98174	6.04	1	149	17.1598	8.27979
g13814	asparagine synthetase	54.26	19	723.304	38.09	13	86.3927	38.09	13	162.71	18.43	7	16.6704	18.43	7	641.972	49.74	17	75.9653	48.35	16	277.356	30.09	11	43.9018	29.74	10	575	64.6924	6.26514
g1382	cytochrome p450	2.96	1													58.71	2.96	1	0	2.96	1							506	55.8972	7.69385
g13820	protein pbn1	7.32	4	76.6931	3.97	2	2.83684	3.97	2							66.97	3.6	2	3.13688	3.6	2	0	2.11	1	0	3.72	2	806	87.9642	6.3667
g13829	serine threonine protein cmgc group	24.5	4	54	16.47	3	7.44613	16.47	3	28.43	3.21	1	2.08582	3.21	1	23.87	16.47	3	3.80331	8.03	2	72.03	16.47	2	5.02176	8.03	1	249	27.9162	7.60596
g13831	transcription factor iws1	24.6	6	177.402	14	3	17.627	14	3	74.22	6.77	2	6.32593	6.77	2	181.015	18.74	5	12.8163	14.22	4	123.057	12.64	3	12.2828	12.64	3	443	49.5671	6.31592
g13834	endo-beta- -glucanase	16.29	6	203.893	14.35	5	23.6841	14.35	5	107.084	7.03	2	9.62345	7.03	2	291.209	16.29	6	24.1629	16.29	6	76.03	3.14	1	3.87133	3.14	1	669	72.5036	5.50342
g13837	helix-loop-helix dna-binding domain-containing protein	3.4	1																0	3.4	1							294	31.5638	5.5542
g13843	conserved hypothetical protein [Aspergillus flavus NRRL3357]	57.97	2							21.21	36.23	1	2.23591	36.23	1	49.0989	57.97	2	5.78636	57.97	2	105.423	57.97	2	14.4587	57.97	2	69	7.44879	5.8335
g1385	chalcone and stilbene synthase domain-containing protein	1.83	1																			35.7	1.83	1	5.27505	1.83	1	711	76.0404	6.11279
g13850	saccharopine dehydrogenase	57.68	19	865.512	45.66	14	92.8847	45.66	14	397.335	25.17	8	49.2202	25.84	8	671.374	46.55	13	79.7723	46.55	13	576.536	40.09	12	63.1903	42.09	13	449	49.0163	5.8208
g13857	hypothetical protein GLRG_06007 [Glomerella graminicola M1.001]	18.55	3							142.722	14.11	2	6.42167	18.55	3	132.184	18.55	3	8.9949	18.55	3	212.839	18.55	3	13.8776	18.55	3	248	27.0905	5.07178
g13860	ribonuclease f1	44.36	2							78.43	44.36	2	10.5665	44.36	2	50.6133	44.36	2	15.3742	44.36	2	120.314	44.36	2	15.9323	44.36	2	133	13.5354	6.25244
g13865	poly polymerase 2 adp-ribosyltransferase 2	9	4	86.7357	6	3	5.66449	6	3	24.26	1.9	1	0	1.9	1	49.5542	3.95	2	2.88617	3.95	2	25.25	3	1				633	69.028	8.1626
g13868	ap4a phosphorylase ii	14.38	5	112.275	9.79	4	4.72576	7.58	3							132.173	9.48	3	9.11455	9.48	3	71.69	2.05	1	3.13555	2.05	1	633	68.5908	8.26514
g13869	inositol phospholipid synthesis protein scs3p	9.73	2				0	6.99	1	0	2.74	1	2.42636	2.74	1	28.62	2.74	1	2.71999	2.74	1	26.92	2.74	1	2.35114	2.74	1	329	35.3113	8.68994
g13871	nadph oxidase	5.38	2	25.93	5.38	2	0	2.87	1							26.05	2.87	1	0	2.87	1							558	64.3177	8.08936
g13873	trna pseudouridine synthase	28.85	10	390.047	21.88	6	32.1469	14.91	5							309.739	23.99	7	28.4575	17.02	6	287.859	21.07	6	23.0327	14.1	5	617	68.4325	6.354
g13876	carbohydrate-binding module family 21 protein	10.44	5	122.26	4.58	2	13.2277	6.29	3							81.38	4.58	2	10.4939	6.29	3	29.01	2.43	1	3.67019	2.43	1	699	76.4757	9.30518
g13884	hypothetical protein CH063_09167 [Colletotrichum higginsianum]	4.04	1																						2.1707	4.04	1	570	63.4788	8.36768
g13885	g13885.t1|myosin-5	33.91	29	741.752	26.37	20	74.4717	27.86	22	32.3677	3.23	3	0	1.99	2	384.328	19.57	17	34.3878	18.16	16	661.41	18.99	16	63.4097	19.73	17	1206	133.918	9.42236
g13888	atpase family protein	26.73	19	526.169	25.18	17	72.2352	25.18	17	153.08	7.27	5	14.1246	7.27	5	283.855	13.91	9	39.8449	14.55	9	267.559	14.82	9	28.7551	13	8	1100	122.806	7.21045
g1389	protein bfr2	6.72	4	25.33	2.24	1	0	2.24	1	46.0835	3.08	2	4.68254	3.08	2	40.1	3.92	2	4.59048	5.32	3							714	78.0019	4.75439
g13896	glycosyltransferase family 2 protein	3.96	2	32.89	2.08	1	0	2.08	1				1.92156	1.88	1													480	55.3735	8.68994
g13902	frg1-like family protein	6.99	4	114.96	3.59	2	6.49636	3.59	2	43.76	1.4	1	3.03842	1.4	1	100.74	2.3	1	6.43076	2.3	1	299.855	6.99	4	17.8607	6.99	4	1002	109.604	7.2251
g13904	clavaminate synthase-like protein	38.74	12	484.116	38.46	11	51.605	38.46	11	323.442	31.32	8	38.5971	31.32	8	398.99	35.99	10	40.8743	35.71	9	426.001	38.46	10	46.684	38.46	10	364	39.9551	5.16064
g13906	wd repeat-containing protein	29.88	9	25.14	6.51	2	4.30718	6.51	2	230.64	22.65	6	27.5205	22.65	6	55.3474	13.49	5	12.371	13.49	5	221.82	20.48	5	17.4989	20.48	5	415	44.0109	5.2749
g13908	mitochondrial carrier	3.94	1																0	3.94	1							457	49.4774	9.80322
g13911	domain protein	14.93	1				1.71227	14.93	1																			67	7.86703	7.41553
g13930	alcohol dehydrogenase	23.6	4	48.87	5.6	1	4.78911	8.26	2										2.16375	5.6	1	77.0933	15.34	2	7.04237	15.34	2	339	36.1327	5.50342
g13934	nadh-ubiquinone oxidoreductase 21 kda subunit	17.14	4	119.775	12.57	2	18.5158	15.14	3							153.031	12.57	2	13.0923	14.57	3	23.64	2.57	1	1.76817	2.57	1	350	39.3642	9.5835
g13938	chromatin modifying protein 1b	14.04	2										4.07885	11.4	1	26.21	2.63	1	2.1587	2.63	1				5.44711	11.4	1	342	38.5407	6.91748
g13939	dead deah box rna helicase	27.36	24	493.645	21.31	16	62.9595	23.11	18	109.08	4.32	3	7.72829	4.32	3	191.635	10.46	7	22.2392	10.22	7	343.421	10.06	7	37.4555	11.16	10	1272	142.371	6.30322
g13941	g13941.t1|---NA---	4.17	1	0	4.17	1																						432	45.9354	10.0083
g13942	pyruvate dehydrogenase e1 component beta subunit	54.93	14	1187.59	49.33	11	120.74	49.33	11	572.877	37.07	9	55.0577	37.07	9	1784.41	49.87	12	169.513	49.87	12	806.216	34.13	8	67.4365	37.33	9	375	40.4897	6.78564
g13943	sterol 24-c-methyltransferase	48.29	13	1431.7	48.29	13	130.645	48.29	13	333.707	14.7	4	22.8665	14.7	4	1035.47	31.23	9	112.462	31.23	9	372.555	33.07	9	38.8816	28.35	8	381	42.3494	6.13818
g13945	pre-mrna splicing factor slt11	17.55	5	108.72	9.84	2	7.12503	9.84	2				2.24879	7.71	2	49.29	13.3	3	4.7599	9.84	2	130.982	14.1	4	20.4571	14.1	4	376	41.3754	8.70459
g13946	mitochondrial complex i protein fmp36	2.37	2							50.33	2.37	2	5.0668	2.37	2	28.9	1.23	1	2.61984	1.23	1	35.63	2.37	2	5.06859	2.37	2	1141	121.203	8.33838
g13947	ribosome associated chaperone	41.89	17	813.002	32.21	13	75.021	32.21	13	728.866	32.43	12	56.7435	32.43	12	961.481	33.56	14	91.2544	33.56	14	307.809	27.7	8	24.4537	27.7	8	444	50.2407	8.82178
g13950	-dimethylguanosine trna methyltransferase	28.13	5	36.38	3.44	1	2.04313	3.44	1							83.91	24.06	4	20.079	28.13	5							320	33.9067	9.62744
g13955	pab1 binding protein	32.46	16	320.773	22.98	11	52.1639	22.98	11	329.486	16.23	9	35.6742	14.49	8	475.506	24.07	11	76.2641	24.07	11	423.062	21.46	10	86.3868	21.46	10	918	98.4038	9.65674
g13957	cytochrome b-c1 complex subunit 2	44.21	18	2709.06	44.21	18	244.448	44.21	18	1522.06	36.78	16	131.28	36.78	16	3095.65	42.98	17	303.44	42.98	17	994.011	30.03	12	90.1342	30.03	12	726	77.8973	8.48486
g13959	rna polymerase iii subunit rpc82	13.83	7	85.34	8.27	4	19.5003	6.92	4	24.69	2.41	1	4.09554	2.41	1	47.66	10.53	4	12.5603	10.53	4	44.76	2.41	1	6.07177	2.41	1	665	75.0952	5.5415
g13961	mitochondrial carrier protein yhm1	37.54	9	403.952	28.9	7	43.7803	28.9	7	65.4933	9.97	3	8.20284	9.97	3	611.583	37.54	9	67.5989	37.54	9	56.8495	10.3	3	7.26653	10.3	3	301	32.8044	10.0522
g13963	chromosome segregation atpase	4.59	11	45.04	1.17	3	6.65741	1.17	3	88.5409	1.28	3	12.1673	1.28	3	101.092	1.5	4	10.1081	1.47	4	151.433	2.31	5	21.1174	2.92	7	3597	393.049	5.24951
g13966	seryl-trna synthetase	16	6	85.447	11	4	9.3664	11	4	72.17	2.6	1	2.87188	2.6	1	89.7845	8.4	3	11.0972	11	4	98.1063	7.8	3	8.55375	10.8	4	500	54.5206	7.2251
g13968	dash complex subunit dad3	36.84	1	83.62	36.84	1	3.49705	36.84	1							76.21	36.84	1	3.77491	36.84	1							57	6.25426	4.58936
g13979	g13979.t1|glutaminase	4.96	4	81.4794	3.99	3	10.8124	3.99	3							93.7489	1.94	2	9.0737	1.94	2	43.75	1.83	1	2.88341	1.83	1	927	100.679	6.56592
g1398	2-dehydropantoate 2-reductase	11.18	6	79.5327	5.89	3	4.40909	8.01	4	149.174	7.25	4	14.7374	5.29	3	168.595	9.06	5	12.5262	9.06	5	52.29	1.96	1	2.31148	4.08	2	662	71.559	9.23193
g13980	alcohol dehydrogenase	19.31	10	30.07	3.72	2				204.613	11.02	5	21.7142	11.02	5	171.746	12.59	6	17.2949	12.59	6	175.14	11.59	6	27.6375	11.59	6	699	75.0169	8.55811
g13983	alcohol dehydrogenase-like protein	8.5	2				0	3.52	1	25.42	4.99	1	2.4894	4.99	1	38.41	4.99	1	2.47431	4.99	1	38.62	4.99	1	3.25941	4.99	1	341	36.1984	6.23975
g13987	fad binding domain-containing protein	19.35	7							106.377	10.89	3	8.33982	10.89	3	95.0053	7.26	3	7.92355	7.26	3	150.06	5.85	2	11.5592	9.88	4	496	53.2669	4.71631
g13990	hypothetical protein NECHADRAFT_39649 [Nectria haematococca mpVI 77-13-4]	2.86	1										1.66215	2.86	1													280	30.1589	8.83643
g13998	g13998.t1|---NA---	11.83	1																						2.97041	11.83	1	93	10.1907	7.06396
g14	g14.t1|5-oxoprolinase	38.7	35	611.558	18.63	18	68.2488	21.68	21	342.705	14.66	14	47.0573	14.66	14	505.115	26.41	22	62.4409	23.97	21	707.955	26.11	22	89.6737	26.11	22	1310	139.961	5.59229
g14015	g14015.t1|allantoinase	26.54	10	44.6333	7.53	3	5.08855	4.45	2	464.606	24.49	9	31.4372	21.92	8	189.766	17.47	6	17.0641	14.38	5	456.134	24.83	9	35.3852	22.26	8	584	62.2216	5.30029
g14016	decaprenyl-diphosphate synthase subunit 1	32.75	12	459.688	32.31	10	36.8833	32.31	10	98.96	10.04	3	10.4931	10.04	3	374.237	25.76	9	37.459	25.76	9	21.53	2.4	1	1.98353	2.4	1	458	49.3632	9.23193
g1402	sensor histidine kinase response	3.68	4	72.38	2.78	2	8.01233	3.6	3							65.09	1.88	1	4.37861	1.88	1							1333	146.359	5.52881
g14033	g14033.t1|---NA---	2.18	1				1.66391	2.18	1																			413	44.9252	8.57275
g14042	integral membrane protein	4.49	1				0	4.49	1																			356	39.6989	9.1001
g14045	2-dehydropantoate 2-reductase	10.73	5	136.18	9.18	4	14.9085	9.18	4							69.5467	4.77	3	6.90471	4.77	3	73.82	1.43	1	3.66416	1.43	1	839	91.1184	8.35303
g14054	g14054.t1|---NA---	3.29	1	29.73	3.29	1																						243	28.2866	11.2827
g14055	pab-dependent poly -specific ribonuclease subunit pan2	10.48	8	108.68	5.29	3	6.75241	3.7	3	63.98	1.15	1	3.33226	1.15	1	64.03	4.67	3	2.25331	1.67	1	82.82	3	2	4.67718	3	2	1135	126.14	7.38623
g14057	cell division control protein 31-like protein	30.18	6	69.75	7.62	2	5.61383	7.62	2	107.453	10.67	2	11.5918	10.67	2	215.548	24.09	5	25.4398	24.09	5	39.92	6.1	1	5.27927	6.1	1	328	36.8112	6.7124
g14060	nucleoporin nup189	19.43	35	298.8	8.05	15	47.8939	8.42	16	235.814	4.68	9	25.6879	4.68	9	339.98	6.4	11	39.554	6.4	11	677.583	14.08	22	86.4383	12.69	20	2671	281.829	6.06201
g14063	multiprotein-bridging factor 1	8.32	5	65.0241	4.84	2	8.30996	4.84	2	87.1471	4.84	2	14.3459	4.84	2	91.2596	4.84	2	13.9394	5.42	3	183.08	7.74	4	19.9609	7.74	4	517	56.2904	10.6821
g14066	glutathione s-transferase	6.58	4	94.893	5.34	3	10.0119	5.34	3	48.934	1.24	1	11.0917	1.24	1	115.767	4.35	3	17.4106	4.35	3	42.4451	1.24	1	5.69971	1.24	1	805	86.5267	6.58057
g14068	transcriptional regulator	34.63	6	64.96	18.68	2	7.4005	18.68	2	291.122	27.63	4	17.508	16.34	3	336.349	34.63	5	20.8067	34.63	5	170.555	29.18	4	16.7472	21.79	3	257	28.2866	6.81494
g1407	c6 transcription	7.73	3	49.96	4.68	1	8.32795	4.68	1							71.09	4.68	1	9.71291	4.68	1	31.87	7.55	2	4.23889	4.5	1	556	61.6142	7.34229
g14071	heat shock protein 30	50.24	7	78.6334	39.61	5	14.8147	43.96	6	54.3	19.32	2	3.36789	11.11	1	134.727	25.6	3	11.2075	29.95	4	57.83	14.01	2	4.47682	14.01	2	207	23.3465	5.69385
g14072	dna repair protein rad51	10.72	3	59.57	6.7	2	5.79511	6.7	2							74.28	8.04	2	10.7361	8.04	2							373	40.4041	5.50342
g14074	dna repair protein rad51	15.64	14	346.507	13.5	12	32.6208	12.22	11	71.2382	4.36	4	6.68082	4.36	4	124.867	3.42	3	9.31725	3.42	3	54.6	1.71	2	3.9631	1.71	2	1170	130.213	5.61768
g14075	vacuolar protein sorting-associated protein 26b-b	11.43	6	201.19	6.51	4	15.5768	6.51	4	91.8	4.6	2	5.96892	4.6	2	156.243	9.68	4	18.0974	9.84	5	118.15	4.44	2	6.44217	4.44	2	630	71.9499	8.60205
g14077	60s ribosomal protein l9	69.79	12	1343.36	67.19	9	152.467	67.19	9	835.46	53.13	7	75.5586	53.13	8	1230.06	66.67	8	146.125	53.13	8	1426.91	68.23	9	131.666	68.23	9	192	21.5886	9.45166
g14080	vacuolar atp synthase subunit h	32.85	11	461.528	25.1	9	52.9526	26.57	10	76.7465	10.46	4	8.33017	16.74	6	265.216	17.99	6	34.4491	25.73	8	77.8733	12.34	4	7.02334	10.25	4	478	53.0987	6.0874
g14082	glycine cleavage system t protein	1.44	1							22.24	1.44	1	2.90034	1.44	1													1041	112.226	9.61279
g14083	annexin xiv	7.23	4	92.01	1.45	1	3.31098	1.45	1							117.145	5.11	3	13.8441	5.79	4	85.4231	1.35	1	8.60607	1.35	1	1037	110.661	5.85889
g14089	glycosyltransferase family 2 protein	8.03	10	140.342	6.84	8	15.5829	4.24	6	152.791	5.14	5	15.6993	4.01	4	137.177	3.73	5	8.12014	3.67	4	340.991	7.07	9	34.4545	7.07	9	1769	192.224	6.12549
g14094	elongation factor 3	47.79	35	1680.53	43.73	31	205.32	40.13	29	364.859	12.8	10	31.1354	12.8	10	984.383	32.28	24	121.21	32.28	24	746.019	19.66	15	80.3999	20.92	15	1109	121.192	6.78564
g14099	glycoside hydrolase family 3 protein	10.08	6	28.22	3.32	2	5.12098	3.32	2	111.02	1.22	1	8.26326	1.22	1	179.419	10.08	6	23.2977	10.08	6	130.963	3.32	2	12.5755	3.32	2	903	97.5787	5.18604
g141	methyltransferase domain-containing protein	22.88	4	62.5707	15.25	3	2.39811	15.25	3							81.5086	11.02	3	6.88236	11.02	3	23.8	7.34	2	2.3652	3.39	1	354	39.2855	4.81787
g14103	ribosomal protein	36.81	5	124.618	31.9	4	7.00827	31.9	4	80.2983	26.38	3	5.49332	26.38	3	114.755	31.29	4	7.78749	36.81	5	51.9734	18.4	2	3.53952	18.4	2	163	18.6749	10.6089
g14108	pre-mrna-splicing atp-dependent rna helicase prp28	8.91	4	69.7439	7.53	4	2.43065	7.53	4							45.8545	2.76	2	2.69187	2.76	2	64.26	3.07	1	3.1225	3.07	1	651	73.5819	8.76318
g14109	amino-acid transporter arg-13	3.25	1				0	3.25	1																			338	36.5379	9.0708
g14113	arsenite resistance protein ars2	21.8	17	359.338	17.19	10	37.7571	15.8	10	86.1714	8.65	5	17.7942	8.65	5	166.342	13.73	10	25.0329	12.92	9	361.28	10.5	7	52.6504	11.76	8	867	97.5505	6.26514
g14115	phospho-2-dehydro-3-deoxyheptonate aldolase	50.37	11	151.08	21.13	5	16.016	22.85	6	217.79	18.18	5	26.6329	18.18	5	269.723	34.89	8	30.1502	34.89	8	239.89	18.43	4	26.73	18.43	4	407	44.1749	7.32764
g14117	cytochrome mitochondrial precursor	41.23	10	1049.98	38.15	9	112.261	38.15	9	403.216	33.85	7	41.0864	33.85	7	1105.23	41.23	10	127.868	41.23	10	222.722	24.92	5	19.8358	24.92	5	325	35.9099	7.91357
g14120	26s protease regulatory subunit 7	12.32	18	501.971	9.17	13	57.6535	10.29	14	325.013	5.01	7	21.9634	5.01	7	488.456	5.96	9	44.3505	7.09	10	128.652	4.16	6	15.6143	4.89	7	1778	194.597	5.77002
g14121	t-complex protein 1	42.54	19	1576.34	40.08	18	148.633	40.08	18	473.848	16.55	7	32.7103	16.55	7	892.266	38.3	16	92.4179	38.3	16	589.684	18.74	10	55.4595	18.74	10	731	78.7214	8.19189
g14122	cyclophilin-type peptidyl-prolyl cis-trans isomerase	18.79	7	149.538	14.25	5	13.0676	14.25	5	56.02	4.75	2	2.05469	4.75	2	136.77	15.98	6	9.5166	15.98	6	35.19	7.13	2	2.08257	9.5	3	463	51.607	8.19189
g14128	hypothetical protein GLRG_00092 [Glomerella graminicola M1.001]	9.11	2							129.634	9.11	2	6.6435	9.11	2	126.074	9.11	2	4.21919	9.11	2	119.836	9.11	2	7.80096	9.11	2	417	44.5916	6.44287
g14132	hypothetical protein CH063_00587 [Colletotrichum higginsianum]	3.05	6	19.2632	0.88	2	7.29673	0.88	2							24.83	1.46	3	1.98878	1.46	3	46.15	0.71	1	3.62296	0.71	1	2950	331.53	8.93896
g1414	g1414.t1|amidohydrolase	4.41	2							30.52	2.09	1	1.98133	2.09	1	25.85	2.09	1				40.77	2.32	1	3.40301	2.32	1	431	46.6884	6.02393
g14143	duf89 domain-containing protein	28.31	12	127.708	13.39	5	14.4186	13.22	5	354.72	19.49	7	37.2236	19.49	7	190.665	19.83	8	22.7096	17.46	7	163.86	14.58	5	23.4234	14.41	5	590	66.0525	5.70654
g14144	hypothetical protein VDAG_07250 [Verticillium dahliae VdLs.17]	3.28	2										3.7236	2.15	1	37.06	1.14	1	0	1.14	1				2.36825	2.15	1	792	85.185	9.17334
g14148	glucose-repressible alcohol dehydrogenase transcriptional effector	17.65	11	211.582	13.93	9	28.1474	10.2	7	18.32	2.52	2	4.62907	3.84	3	258.827	12.94	8	22.9994	9.87	7	49.6767	4.71	3	8.27982	4.71	3	912	101.581	9.1001
g14162	repressible alkaline phosphatase precursor	11.5	7	267.967	8.52	5	20.3269	8.52	5	101.52	5.54	3	9.88567	5.54	3	281.053	11.5	7	24.6961	11.5	7	65.76	1.28	1	3.15802	1.28	1	939	102.037	6.90283
g14166	dual specificity phosphatase catalytic domain protein	7.14	2				7.23091	7.14	2										3.20884	4.06	1							616	68.2924	7.03467
g14167	duf498 domain protein	6.05	1	90.88	6.05	1	2.87519	6.05	1																			215	23.3603	9.24658
g14168	60s ribosomal protein l34	15.79	2	40.2	7.02	1	2.24279	7.02	1	153.098	15.79	2	11.0754	15.79	2	31.02	7.02	1	4.11878	7.02	1	26.55	7.02	1	1.63059	7.02	1	114	12.861	10.7554
g1417	atp-dependent helicase ris1	2.76	4	44.19	2.25	3	3.07025	1.96	3							41.28	0.79	1	4.13677	0.79	1							2395	262.242	6.90283
g14170	hypothetical protein GLRG_00397 [Glomerella graminicola M1.001]	30.94	5	120.062	21.08	3	13.1293	21.08	3	67.55	21.08	3	11.9607	21.08	3	109.726	27.8	4	10.9963	21.08	3	92.3	30.94	5	11.8564	27.8	4	223	24.9714	8.60205
g14178	40s ribosomal protein s19	29.8	6	162.793	15.23	2	15.8368	15.23	2	147.4	23.84	4	13.2324	23.84	4	135.552	17.88	3	28.9881	17.88	4	174.497	8.61	2	17.1511	13.91	3	151	16.6928	8.90967
g14185	g14185.t1|---NA---	4.63	1																2.002	4.63	1							367	39.3788	7.88428
g14188	g14188.t1|---NA---	3.94	1				1.70569	3.94	1																			330	36.3323	5.36377
g1419	casein kinase ii subunit beta-1	16.54	7	317.232	16.54	7	31.4272	16.54	7	114.65	6.71	3	13.9945	6.71	3	271.87	9.52	4	25.5417	9.52	4	117.01	5.93	3	13.0957	5.93	3	641	72.0123	6.50732
g14191	serine threonine protein kinase	28.56	14	275.254	16.79	8	27.7808	16.79	8							569.293	25.91	12	59.002	25.91	12	66.9633	6.57	3	11.0001	6.57	3	1096	118.289	9.75928
g14205	hypothetical protein NECHADRAFT_76352 [Nectria haematococca mpVI 77-13-4]	2.52	1																						0	2.52	1	515	55.1866	6.62451
g14208	domain-containing protein	5.91	2													29	5.91	2										762	82.4365	9.90576
g1421	class e vacuolar protein-sorting machinery protein hse1	21.87	10	92.31	5.2	3	7.00935	5.2	4	187.187	10.7	6	15.5993	10.7	6	167.682	7.34	5	15.4923	7.34	5	268.544	18.04	7	31.0077	18.04	7	654	70.3409	5.47803
g14210	cue domain-containing protein	27.78	6	125.189	18.83	4	18.7228	18.83	4	97.77	17.59	3	11.5054	17.59	3	167.458	22.84	5	27.185	22.84	5	41.55	12.65	2	11.1566	12.65	2	324	35.0793	10.3013
g14211	not2 not3 not5 family protein	24.08	6	179.381	17.66	5	14.7397	17.66	5	79.92	6.42	1	3.90802	6.42	1	148.26	16.97	3	13.2539	16.97	3	216.433	16.97	3	20.643	16.97	3	436	46.93	5.73193
g14213	domain protein	9.35	11	205.602	7.16	8	28.2472	7.16	8	92.54	3.4	4	7.67605	2.94	4	162.577	5.14	6	13.9957	4.04	6	35.94	1.5	1	3.49632	1.5	1	1733	187.246	6.04932
g14215	mob1 family protein	9.8	3	61.8632	7.02	2	6.01055	7.02	2				0	2.77	1	46.6606	9.8	3	9.60537	9.8	3	33.36	4.25	1	5.43218	4.25	1	541	57.5666	4.67822
g14217	gdsl-like lipase	3.65	1																						0	3.65	1	438	48.8691	9.11475
g14218	cop9 signalosome complex subunit 4	32.22	10	378.184	26.73	8	29.3808	26.73	8	131.392	12.89	4	17.4673	12.89	4	238.871	21	7	24.9491	22.91	8	277.544	22.43	7	25.9343	22.43	7	419	45.3854	5.10986
g14225	ubiquitin-conjugating enzyme e2c-binding protein	9.3	2	110.03	9.3	2	7.02986	9.3	2							86.48	4.02	1	5.87737	4.02	1	101.94	4.02	1	2.97364	4.02	1	398	42.8514	6.45557
g14227	mgs207 protein	19.02	7	91.78	7.8	3	11.9673	7.8	3	140.427	17.07	5	16.9508	17.07	5	104.37	8.78	3	13.8211	13.17	4	98.8033	13.66	4	13.68	13.66	4	410	47.7189	6.27783
g14231	choriogenin hminor	14.42	11	182.274	12.54	9	25.6495	12.54	9	55.97	1.11	1	2.65055	1.11	1	149.808	6.14	5	13.944	6.14	5	173.039	6.4	5	21.173	6.4	5	1172	128.109	9.08545
g14234	adenosine kinase	48.73	6	538.864	48.73	6	51.7779	48.73	6	513.63	43.65	5	52.4456	43.65	5	330.638	48.73	6	32.6867	48.73	6	584.151	43.65	5	67.2175	43.65	5	197	21.49	5.78271
g14236	60s ribosomal protein l2	61.02	12	925.876	47.64	8	104.935	47.64	8	921.071	43.7	7	102.27	43.7	7	1463.57	58.27	11	164.419	61.02	12	1279.35	42.91	7	234.607	42.91	7	254	27.5487	11.1216
g14237	60s ribosomal protein l2	5.61	1																			0	5.61	1				214	21.3288	4.28467
g14238	hypothetical protein TRIVIDRAFT_220134 [Trichoderma virens Gv29-8]	9	4	121.259	6.11	3	12.5634	6.11	3	83.25	2.89	1	3.34592	2.89	1	108.757	7.13	3	10.649	9	4	83.62	5.43	2	7.67161	7.13	3	589	65.208	5.0083
g14239	predicted protein [Trichoderma reesei QM6a]	2.22	1	59.6865	2.22	1	2.06979	2.22	1																			496	54.7684	9.56885
g14240	eukaryotic peptide chain release factor subunit 1	42.6	14	1395.29	40.83	13	118.327	40.83	13	273.87	28.8	10	30.2775	26.23	9	846.408	38.07	12	74.3356	38.07	12	598.168	27.61	9	50.527	27.61	9	507	56.5888	5.90967
g14243	g14243.t1|---NA---	2.31	1				0	2.31	1																			520	55.2767	10.2573
g14245	spo76 protein	21.35	21	376.526	13.13	13	38.6652	13.9	14							332.626	13.55	12	36.1827	11.94	11	341.103	8.43	8	37.088	8.43	7	1424	157.684	6.62451
g14246	g14246.t1|synaptobrevin	7.05	6	268.813	5.96	5	17.9037	5.96	5	126.13	3.52	3	5.5302	3.52	3	215.333	6.23	5	16.3687	6.23	5	118.583	2.53	2	6.09504	2.53	2	1107	124.446	9.72998
g1425	eukaryotic peptide chain release factor gtp-binding subunit	39.8	23	1096.01	33.61	19	128.253	33.61	19	295.758	18.28	11	47.1761	18.28	11	901.644	29.4	17	83.2478	29.4	17	541.26	20.39	11	61.7436	20.39	11	711	77.8002	8.646
g14254	high affinity nickel transport protein nic1	2.33	2	143.791	2.33	2	11.2511	2.33	2							124.959	1.06	1	7.89468	1.06	1				2.13547	1.06	1	1503	159.601	10.0815
g14255	calpain family cysteine protease	2.08	2													0	0.55	1	1.65445	0.55	1				2.74655	1.52	1	1443	162.306	5.61768
g14258	fungal specific transcription factor domain-containing protein	9.96	4	49.03	8.3	2	5.78985	5.49	1													22.96	7.15	2	0	1.15	1	783	86.8814	6.55127
g14264	cofilin tropomyosin-type actin-binding protein	22.28	10	628.353	19.97	8	52.9055	22.15	9	217.69	8.45	4	16.5703	8.45	4	201.22	12.04	4	17.8808	12.04	4	281.204	10.76	5	31.6528	10.76	5	781	84.5827	7.89893
g14268	phosphatidate cytidylyltransferase family protein	9.19	4	50.7421	6.98	3	3.81061	9.19	4	56.6967	6.98	3	6.97927	6.98	3	61.0533	6.98	3	7.69733	6.98	3	43.06	3.14	1	5.10075	3.14	1	860	95.03	8.99756
g14269	atp-dependent rrna helicase spb4	11.98	6	211.667	8.15	4	13.0853	8.15	4							106.304	8.15	4	6.97204	4.31	2	46.89	1.92	1	3.46251	1.92	1	626	70.2841	9.20264
g1427	phosphoenolpyruvate carboxykinase	35.05	21	407.091	18.42	11	28.8628	19.16	12	595.638	24.11	14	74.8491	22.32	14	610.799	22.53	14	68.0245	22.53	14	1156.57	27.47	17	110.318	27.47	17	950	104.403	8.08936
g14272	ubiquitin-like protein	4.98	1													32.6258	4.98	1	9.55487	4.98	1							221	25.3579	10.521
g14274	hypothetical protein MYCTH_2311637 [Myceliophthora thermophila ATCC 42464]	34.82	6	68.41	11.53	2	8.89232	11.53	2	291.831	19.29	4	25.6284	19.29	4	282.225	19.29	4	29.0176	19.29	4	508.62	31.53	5	51.821	34.82	6	425	45.25	5.2876
g14276	prefoldin subunit 4	52.17	6	74.8992	18.12	3	5.07737	18.12	3	116.585	39.13	4	11.1477	32.61	3	114.209	28.26	3	8.84528	28.26	3	136.446	52.17	5	17.2376	52.17	5	138	15.9499	4.66553
g14279	cnl2 nkp2 family protein	4.59	1													76.39	4.59	1	3.7973	4.59	1	53.98	4.59	1	2.57203	4.59	1	327	36.1465	5.18604
g14280	peptidyl-trna hydrolase	24	3	265.373	24	3	21.6886	24	3							389.09	24	3	24.3971	24	3	31.06	4.36	1	0	4.36	1	275	30.3046	4.94482
g14289	glutathione-dependent formaldehyde dehydrogenase	62.92	14	284.92	27.11	6	33.739	29.41	7	606.825	37.85	9	80.9176	37.85	9	803.323	53.96	11	92.5058	53.96	11	593.599	46.04	9	60.5404	46.04	9	391	41.3848	6.60986
g14292	nuclear pore complex subunit nup85	14.04	11	207.94	8.67	6	22.1763	8.67	6	56.49	1.44	1	2.52941	1.44	1	126.371	9.07	6	6.14268	6.74	5	101.25	7.78	4	7.73266	6.34	4	1246	135.923	4.91943
g14293	predicted protein [Trichoderma reesei QM6a]	4.46	2							41.59	4.46	2	3.616	2.4	1							78.29	4.46	2	7.33367	4.46	2	875	94.5641	9.24658
g14294	g14294.t1|---NA---	3.17	1				0	3.17	1																			473	51.9959	9.70068
g14295	ubiquitin carboxyl-terminal hydrolase	33.52	16	383.027	26.75	12	39.179	17.31	10	140.626	6.77	4	14.4888	6.77	4	324.243	19.53	9	35.711	13.32	7	302.041	16.43	7	35.5733	11.99	6	901	96.0664	8.89502
g14309	proline iminopeptidase	7.74	3	31.8	4.89	2	2.20717	4.89	2										4.78327	5.09	2							491	54.2952	5.03369
g1431	nadh-ubiquinone oxidoreductase kda subunit	11.67	4				3.05403	2.92	1				2.27048	2.92	1	25.88	6.67	2	0	6.67	2				3.94176	5	2	480	53.6185	9.05615
g14311	fructose-bisphosphate aldolase	79.28	19	1900.01	64.36	13	171.911	58.84	12	2866.2	59.39	13	254.243	53.87	12	3496.61	75.14	14	331.448	58.84	12	3756.88	73.76	18	341.576	73.76	18	362	39.9283	6.07471
g14313	delta( )-delta( )-dienoyl- isomerase	13.51	5							72.37	3.56	1	2.6188	3.56	1	71.5733	7.13	3	4.09119	4.13	2	116.454	6.38	2	6.10903	6.38	2	533	56.2046	8.1333
g14316	voltage-gated k channel beta	21.68	7	94.4923	15.61	4	7.18497	13.01	4							90.2546	18.79	6	8.73541	13.87	4	102.174	10.69	3	12.9148	10.69	3	346	38.4456	6.34131
g1433	mitochondrial 2-oxodicarboxylate carrier protein	30.82	7	329.368	19.02	5	35.2925	22.95	6	84.5067	5.9	2	6.18264	5.9	2	263.608	26.89	6	28.1016	26.89	6							305	33.0862	9.67139
g14330	methyltransferase domain-containing protein	5.56	2				0	3.06	1							32.46	2.5	1	2.16784	2.5	1	57.13	3.06	1	2.2589	3.06	1	360	40.1217	4.89404
g14334	ribose-phosphate pyrophosphokinase	37.5	10	378.6	33.48	9	36.6078	27.23	8	34.39	1.79	1	2.16412	1.79	1	127.073	18.3	4	13.6461	14.29	3	249.83	22.1	4	19.4775	22.1	4	448	48.3438	7.34229
g14336	rna polymerase iii subunit c17	16.55	1							21.39	16.55	1																145	16.6114	4.67822
g14337	transforming protein rho	12	3	48.95	4.36	1	2.14083	9.09	2										1.86361	7.64	2							275	30.3726	4.88135
g1434	btb poz domain-containing protein	0.58	1				0	0.58	1																			2936	316.887	5.5415
g14340	pseudouridine synthase 3	12.03	8	42.78	1.74	1	2.0501	1.74	1	148.775	7.57	5	10.1141	7.57	5	41.05	3.97	3	5.59836	3.97	3	24.67	1.49	1	0	3.35	2	806	89.5092	6.94678
g14342	idc1 protein	8.07	6	92.9167	4.13	4	11.0739	4.13	4				0	1.36	1	106.616	3.49	3	14.4232	6.07	4							1548	168.623	9.33447
g14351	c2h2 transcription factor	0.92	1				2.34136	0.92	1				1.92784	0.92	1													1517	166.826	6.81494
g14352	g14352.t1|---NA---	4.04	1				2.1642	4.04	1																			322	35.6543	5.10986
g14356	nadh:flavin oxidoreductase nadh oxidase family protein	42.31	12	47.4314	8.79	3	10.1405	8.79	3	29.06	7.69	2	5.96726	7.69	2	291.114	42.31	10	38.0987	42.31	10	140.79	12.91	3	14.6429	15.38	4	364	40.6893	5.84619
g14358	upf0665 family protein c	15.17	4	116.68	11.83	3	8.05401	11.83	3							101.205	15.17	4	9.84602	15.17	4	28.54	3.34	1	2.13241	3.34	1	389	43.0042	5.35107
g14359	g14359.t1|---NA---	7.96	1																						2.40284	7.96	1	339	36.914	7.59131
g14360	sugar transporter	3.24	1	22.76	3.24	1	3.4395	3.24	1							40.67	3.24	1	3.98302	3.24	1							648	72.9173	6.48096
g14377	atp-dependent rna helicase dbp8	12.19	7	138.73	10.57	5	14.1814	12.01	6	31.19	4.12	2	1.97473	4.12	2	132.447	6.99	3	8.98441	6.99	3	63.41	5.02	2	5.59125	5.02	2	558	60.8509	8.41162
g14378	g14378.t1|---NA---	1.47	1	33.18	1.47	1																						543	58.8237	7.10791
g14380	protein tyrosine phosphatase	2.58	1	47.46	2.58	1	0	2.58	1																			736	79.8648	9.83252
g14381	hypothetical protein MAA_05923 [Metarhizium anisopliae ARSEF 23]	6.41	2	43.1086	6.41	2	1.69818	6.41	2																			515	54.5823	5.46533
g14383	aminomethyl transferase	10.05	5	51.2467	8.71	4	10.0506	8.71	4	54.38	1.34	1	2.77609	1.34	1	120.81	7.37	4	10.2332	7.37	4	59.85	2.01	1	2.98352	2.01	1	746	79.8564	9.20264
g14388	armadillo-type fold domain containing protein	13.24	8	120.408	8.73	5	23.7737	8.73	5							131.347	7.45	4	19.587	7.25	4	125.125	5.59	4	12.1105	5.59	4	1020	110.701	8.71924
g14389	filamentation protein	10.66	5	149.12	10.66	5	17.7258	10.66	5	55.91	3.03	2	3.79795	1.3	1				5.33898	4.25	2	71.3	1.3	1	3.54425	1.3	1	1154	126.264	6.21436
g14394	hexose transporter	1.45	1													20.17	1.45	1	1.82815	1.45	1							551	60.1958	5.97314
g14404	ankyrin repeat	3.19	1				0	3.19	1																			376	39.9146	5.17334
g14407	vegetative incompatibility protein het-e-1	0.93	1				0	0.93	1																			1396	154.709	6.52197
g14421	3-hydroxybutyryl- dehydrogenase	21	5	74.5802	12.85	3	7.19129	12.85	3	119.197	16.3	4	9.07789	21	5	247.978	16.3	4	22.4852	16.3	4	106.775	16.3	4	11.362	16.3	4	319	34.1717	8.67529
g14423	topoisomerase 1-associated factor 1	1.22	1				0	1.22	1																			1311	147.527	6.22705
g14428	topoisomerase ii-associated protein pat1	11.52	9	189.334	4.13	3	16.2503	5.07	4	34.59	1.12	1	2.73097	2.06	2	176.228	8.77	7	20.5468	9.11	7	59.09	0.95	1	9.24587	0.95	1	1163	126.921	10.6089
g1443	fungal specific transcription	1.75	1				0	1.75	1																			857	96.4658	6.96143
g14432	vacuolar sorting protein 39 domain 1	2.86	2	48.64	1.51	1	4.97825	1.51	1				0	1.35	1													1259	137.824	5.84619
g14434	g14434.t1|---NA---	2.78	1																						0	2.78	1	539	60.9696	10.7114
g14440	mitochondrial protein cyt-4	12.49	7	54.5395	6.87	4	6.89548	5.7	3							39.38	3.19	2	5.10152	4.36	3	35.775	4.69	2	2.35085	0.92	1	1193	131.733	7.91357
g14442	protein phosphatase type 1 complex subunit hex2 reg1	0.96	1	77.96	0.96	1	1.82291	0.96	1							61.12	0.96	1	2.77025	0.96	1							1564	170.498	8.45557
g14446	trna (guanine-n -)-methyltransferase	16.7	7	224.644	16.7	7	20.7303	16.7	7	91.49	4.95	2	2.68231	4.95	2	124.392	6.6	3	10.3805	5.15	2	186.807	7.22	3	10.2683	7.22	3	485	54.4748	6.88818
g14447	utp-glucose-1-phosphate uridylyltransferase	42.99	14	1981.09	39.49	15	180.624	39.49	15	382.273	25.96	10	39.7529	25.96	10	1453.08	37.1	14	133.691	39.01	15	560.63	28.34	11	59.4937	28.34	11	628	69.4626	6.96143
g14448	major facilitator superfamily transporter	1.04	2										2.90516	0.63	1							0	0.41	1	2.40374	0.41	1	2210	236.299	5.64307
g1445	n-acetylglutamate synthase	13.53	2							52.2078	13.53	2	4.98866	13.53	2							75.75	13.53	2	3.58422	13.53	2	170	19.2956	6.63916
g14450	histone deacetylase phd1	12.08	3	22.71	12.08	3	3.41315	12.08	3							26.12	2.57	1	2.68092	2.57	1							505	56.614	5.97314
g14457	methyltransferase domain-containing protein	5.23	2	76.95	5.23	2	5.3887	5.23	2							59.4	2.93	1	2.33868	2.93	1							478	53.509	5.41455
g14471	phd-finger domain-containing protein	2.23	1	75.8	2.23	1	3.58501	2.23	1																			1167	127.868	6.18896
g14473	g14473.t1|---NA---	1.68	1																						0	1.68	1	715	79.6645	11.0483
g14474	pyruvate dehydrogenase protein x component	20.53	10	191.653	10.69	5	21.7668	11.91	6	349.386	18.35	9	46.3169	18.35	9	485.192	20.53	10	59.3295	20.53	10	139.686	11.66	6	23.718	11.66	6	823	88.3809	10.1108
g14475	hypothetical protein CH063_13891 [Colletotrichum higginsianum]	33.84	8	69.31	15.11	3	6.75265	7.85	2	57.04	8.16	2	5.21925	8.16	2	367.622	27.79	6	23.826	30.51	7	29.12	3.32	1	2.5897	3.32	1	331	35.7441	10.4917
g14484	glucose dehydrogenase	4.47	1				0	4.47	1																			358	38.7594	8.79248
g14485	group protein	3.16	6	49.99	1.56	3	8.51247	2.38	5	34.6903	0.82	2	1.7066	0.82	2	48.2312	1.37	3	4.14239	1.29	3	26.96	1.25	2	0	1.25	2	2562	283.871	5.85889
g14487	5 -3 exoribonuclease 2	21.92	14	252.47	13.32	9	25.1583	12.12	8	193.923	9.53	4	22.6355	11.01	5	265.629	17.11	10	32.5874	17.11	10	153.924	14.15	7	24.9241	12.49	6	1081	120.692	7.41553
g14489	intracellular protein transport protein	6.96	6	32.39	2.81	2	5.09886	2.81	2				1.75557	0.94	1	58.1679	2.91	2	5.31844	2.91	2	36.58	2.29	2	4.94454	2.29	2	962	106.813	5.03369
g14490	hnrnp arginine n-methyltransferase	24.42	2	29.31	11.63	1	0	11.63	1	25.59	11.63	1	3.26297	11.63	1	25.48	11.63	1	4.97312	24.42	2	38.63	11.63	1	3.80202	11.63	1	86	9.27514	4.53857
g14496	nadph dehydrogenase	27.59	7	56.2856	9.91	3	6.48705	9.91	3	81.72	11.42	2	8.35851	11.42	2	91.64	11.21	3	5.26358	11.21	3	57.5969	12.5	3	2.57726	4.96	2	464	50.3155	6.53662
g14502	tam domain methyltransferase	5.82	2				5.46652	5.82	2													33.66	3.32	1	1.83248	3.32	1	361	40.2278	4.81787
g14505	g14505.t1|---NA---	3.49	1				0	3.49	1																			372	40.1082	5.88428
g14506	kynurenine 3-monooxygenase	18.69	8	221.033	11.97	5	16.9046	11.97	5	106.778	7.54	3	6.4797	7.54	3	269.459	18.69	8	29.2613	18.69	8	97.87	3.93	1	8.80727	3.93	1	610	67.4953	8.57275
g14509	methionine aminopeptidase	32.74	15	437.458	25.24	10	56.0087	21.56	9	281.157	17.19	8	22.8416	17.19	8	307.759	23.87	10	50.753	23.87	10	359.787	21.28	10	49.2654	22.51	11	733	81.4298	7.81104
g14511	pre-mrna-processing factor 17	16.85	6	121.826	15.36	5	8.11392	10.3	4	49.92	2.43	1	4.31229	4.68	2	40.9382	5.81	2	2.79953	4.68	2	64.4967	8.99	3	3.12868	3.93	2	534	59.8934	6.13818
g14517	hypothetical protein CH063_04212 [Colletotrichum higginsianum]	12.86	4	141.346	12.86	4	14.6259	12.86	4	39.66	6.7	2	8.53914	6.7	2	145.693	12.86	4	14.8717	12.86	4	62.98	6.7	2	6.53371	6.7	2	552	57.9536	6.84424
g14518	short chain dehydrogenase	23.4	5							48.5	6.04	1	2.93911	6.04	1	85.2806	16.98	3	5.59551	10.57	2	92.7425	12.45	3	9.92443	12.45	3	265	28.4875	6.12549
g1452	mitochondrial 2-oxoglutarate malate carrier protein	34.52	7	292.115	34.52	7	29.2016	30.36	6	127.66	13.99	3	10.0524	9.82	2	448.9	34.52	7	45.7002	30.36	6							336	35.8768	9.86182
g14520	glycoside hydrolase family 63 protein	28.9	15	83.9733	6.77	4	13.6495	6.77	4	129.545	11.73	7	23.6527	13.78	8	256.589	14.87	9	37.3197	19.11	11	161.625	14.03	6	19.8924	11.37	5	827	93.456	5.13525
g14524	mfs quinate	2.59	1																2.01739	2.59	1							580	63.5515	7.85498
g14526	short chain dehydrogenase reductase family protein	4.22	1	48.31	4.22	1	5.08325	4.22	1							49.24	4.22	1	4.72919	4.22	1	41.55	4.22	1	4.34995	4.22	1	403	44.2054	5.89697
g14527	hypercellular protein	5.08	6	74.47	0.65	1	3.88905	1.37	2				2.40832	0.65	1	68.32	1.82	2	1.84167	1.63	2	133.407	1.56	2	10.0235	1.56	2	1536	168.829	8.60205
g14531	major facilitator superfamily transporter sugar	32.6	5										1.90353	4.03	1							190.613	22.34	3	13.7917	28.57	4	273	27.8215	10.3306
g14532	gtpase-activating protein gyp7	7.18	5	119.05	5.84	4	14.4914	4.42	3	18.8	1.03	1	4.54391	1.03	1				2.96163	1.03	1	97.1833	3.95	2	13.3902	3.95	2	1267	142.275	6.43018
g14537	phenylacetyl- ligase	40.28	17	362.906	21.86	8	33.2688	25.65	9	187.365	19.97	8	37.2214	22.2	9	359.235	26.16	10	40.3261	33.22	12	372.731	25.47	10	33.8894	23.24	9	581	63.3213	5.42725
g14538	trichothecene 3-o-acetyltransferase	27.92	9	436.1	23.4	7	42.4076	23.4	7	255.193	23.96	7	33.9141	23.96	7	451.506	23.4	7	49.3003	23.4	7	243.738	18.68	6	27.3428	18.68	6	530	58.0673	5.90967
g14542	polyketide synthase	25.52	41	1444.23	21.92	32	179.986	20.62	31	176.544	3.88	6	13.874	3.05	5	1314.18	19.59	29	162.329	18.52	30	299.547	7.84	10	37.1793	7.4	10	2527	273.987	6.31592
g14550	bar domain-containing protein	2.93	1				0	2.93	1																			478	53.7557	8.86572
g14551	succinyl- ligase alpha- mitochondrial precursor	13.28	10	644.108	13.2	9	62.0432	10.24	8	309.33	5.79	5	27.0753	5.79	5	1129.36	11.8	7	98.5545	11.8	7	487.429	9.57	7	48.8563	9.57	7	1348	142.973	7.7085
g14552	histone acetyltransferase	17.71	8	192.33	9.38	4	12.0321	8.68	4	18.96	3.47	2	1.86616	3.47	2	101.365	6.6	3	10.0207	8.16	4	127.835	6.77	3	12.5858	11.98	5	576	65.0022	8.33838
g14554	ubiquitin-conjugating enzyme	5.13	4	78.735	3.79	3	10.8152	3.79	3	74.4154	2.81	2	6.91318	2.81	2				6.3622	3.17	2	83.0707	2.81	2	10.6662	2.81	2	819	89.7672	6.63916
g14555	26s protease regulatory subunit 4	51.75	18	694.328	49.56	15	77.0705	44.96	15	416.732	33.55	10	42.7639	28.73	9	430.309	43.2	13	66.9716	45.18	14	452.244	24.56	6	38.0216	27.41	7	456	50.4459	5.75732
g14556	glycoside hydrolase family 72 protein	13.59	8	202.68	8.76	5	19.8945	7.06	4	209.128	6.27	3	14.7125	6.27	3	199.51	11.24	6	23.665	11.24	6	263.46	8.63	4	18.7787	8.63	4	765	81.9782	4.55127
g14557	conserved hypothetical protein [Verticillium albo-atrum VaMs.102]	22.57	4				3.89431	7.99	1	72.8567	22.22	3	6.95972	22.22	3	69.6667	8.33	2	11.7584	8.33	2	40.44	17.01	2	8.27292	17.01	2	288	29.3575	4.10693
g14560	glycoside hydrolase family 4	17.68	10							167.59	8.73	5	16.2025	8.73	5	89.71	6.2	3	10.345	3.21	2	220.992	13.55	8	18.1856	11.14	7	871	95.2782	6.18896
g14563	abc1 family protein	1.58	1																1.97221	1.58	1							696	78.4466	7.57666
g14566	siderophore iron transporter mirb	1.46	1																0	1.46	1							959	104.089	9.29053
g14573	isoleucyl-trna synthetase	18.78	30	1002.95	13.07	18	100.72	13.96	20	322.88	9.58	13	48.2627	10.69	15	632.886	12.91	16	56.8813	10.3	15	567.298	13.3	17	83.7945	13.41	19	1805	200.332	6.87354
g14580	g14580.t1|---NA---	8.8	1																2.18024	8.8	1							216	23.9577	8.104
g14584	endoribonuclease l-psp	9.93	1				1.96388	9.93	1	24.9	9.93	1	3.02102	9.93	1	53.77	9.93	1	3.35361	9.93	1							141	14.9055	5.19873
g14585	family protein	7.47	3	60.02	4.51	2	2.04133	4.51	2							56.52	1.56	1	2.0429	1.56	1				2.24253	2.95	1	643	66.5063	8.49951
g14586	heat shock protein	47.17	4	50.9826	22.64	2	6.79999	22.64	2	214.413	33.96	3	24.0167	33.96	3	135.978	35.85	3	13.2887	35.85	3				3.2896	24.53	2	106	11.3741	8.49951
g14588	nitrogen permease reactivator protein	13.55	7	158.65	11.4	5	14.8298	10	4	22.89	1.31	1	2.09725	1.31	1	159.81	12.24	6	17.6614	10.84	5	69.415	2.71	2	5.2503	2.71	2	1070	116.582	9.93506
g14590	60s ribosomal protein l19	42.48	5	178.378	33.99	4	14.6354	33.99	4				2.70676	8.5	1	184.412	24.84	2	13.0238	24.84	2	103.95	13.73	1	6.82607	13.73	1	153	16.5048	10.272
g14591	rrna assembly protein	37.23	10	76.4764	28.62	7	5.92276	29.23	7	81.2867	11.69	3	10.6592	15.08	4	64.57	11.69	3	7.94279	11.69	3				6.97927	4	1	325	37.403	9.46631
g14594	zinc-binding dehydrogenase	9.92	3	55.48	2.63	1	2.07556	2.63	1							48.625	9.92	3	2.23267	5.26	2	20.67	2.63	1	2.73538	2.63	1	494	52.6655	9.18799
g14596	g14596.t1|---NA---	7.79	1																2.51665	7.79	1							321	34.1972	8.20654
g14612	nuclear protein snf4	21.71	3	120.69	14.59	2	12.5535	14.59	2				2.85936	9.61	1	92.29	9.61	1	4.28119	9.61	1	78.5733	16.73	2	7.37022	16.73	2	281	29.0527	10.4771
g14614	vacuolar protein 8	21.49	11	482	12.71	7	28.7558	12.71	7	74.58	3.93	2	6.16141	3.93	2	353.015	18.22	9	20.5465	15.07	8	76.1199	3.15	2	6.04989	3.15	2	763	82.9481	6.771
g14620	translation initiation factor eif-2b subunit delta	7.31	11	242.763	4.18	6	18.0684	5.06	7	53.97	2.25	4	8.43489	2.25	4	122.773	3.68	5	17.855	4.56	6	22.96	1.7	2	1.98106	1.7	2	1819	206.817	10.2134
g14621	nadh-ubiquinone oxidoreductase 14 kda subunit	0.32	1	57.48	0.32	1	5.07437	0.32	1							38.49	0.32	1	2.47499	0.32	1	21.64	0.32	1	2.00274	0.32	1	2535	278.689	10.8286
g14622	cullin binding protein	26.28	27	1056.02	20.28	21	107.736	21.16	22	206.14	5.27	4	16.1187	5.27	4	645.199	16.54	16	67.8437	18.01	17	404.287	11.79	12	41.9271	11.79	12	1366	147.57	5.37646
g14634	beta-lactamase family protein	16.99	5							76.7406	6.8	2	7.01666	6.8	2	72.144	7.28	2	3.55143	3.16	1	93.7002	6.07	2	2.31129	3.4	1	412	45.2648	6.45557
g1465	bcas2 family protein	4.5	2													218.887	4.5	2	9.438	4.5	2							555	60.5094	7.2251
g14652	hypothetical protein ARB_07854 [Arthroderma benhamiae CBS 112371]	4.02	2										1.63443	1.29	1				0	2.73	1							696	76.7834	6.13818
g1466	camp-dependent protein kinase regulatory subunit	21.76	5	105.795	8.29	2	11.2935	8.29	2	90.75	3.89	1	6.82981	3.89	1	86.22	10.36	2	6.78651	3.89	1	144.27	17.88	4	14.4636	17.88	4	386	41.958	5.64307
g14664	elongation factor g 1	25.89	15	559.065	20.39	10	59.0068	21.12	11	115.713	5.86	3	9.87674	7.2	4	416.534	22.22	12	44.5629	23.2	13	113.305	8.18	4	13.3212	8.18	4	819	90.703	6.81494
g14665	homoisocitrate dehydrogenase	11.74	12	504.132	8.87	9	39.5316	8.87	9	334.596	9.36	8	31.9207	9.36	8	667.259	11.74	10	63.8794	11.74	10	295.582	5.5	5	22.8113	5.5	5	1218	130.02	5.56689
g14667	hypothetical protein FOXB_09728 [Fusarium oxysporum Fo5176]	21.24	7	26.01	6.05	2	6.20138	6.05	2	149.821	12.36	5	16.5295	12.36	5	92.1979	10.81	4	15.4484	13.38	5	73.18	13	3	17.6088	13	3	777	81.2374	10.1108
g14669	40s ribosomal protein s8	38.24	4	132.29	38.24	4	16.51	28.24	3	74.8	16.47	1	9.87782	16.47	1	239.314	38.24	4	16.6716	28.24	3	126.61	32.35	3	8.95118	22.35	2	170	18.658	10.0522
g14670	hypothetical protein NECHADRAFT_30275 [Nectria haematococca mpVI 77-13-4]	18.97	5	65.8241	8.33	2	4.34468	8.33	2	160.175	10.06	2	8.01925	10.06	2	94.4973	12.93	3	7.30917	12.93	3	83.0032	10.63	3	7.11678	10.63	3	348	37.6374	6.43018
g14673	hypothetical protein VDAG_01119 [Verticillium dahliae VdLs.17]	5.5	1	61.93	5.5	1	4.1041	5.5	1							29	5.5	1	3.03983	5.5	1							509	55.6933	5.74463
g14677	minor allergen alt a 7	15.25	7	127.987	7.22	3	7.11618	8.83	4	228.934	12.2	5	20.1692	12.2	5	321.844	13.64	6	25.2782	13.64	6	103.293	8.51	3	8.66328	8.51	3	623	65.9936	8.93896
g1468	stf2-like protein	35.25	4	28.22	7.19	1	1.86758	7.19	1	156.53	33.81	3	22.9082	33.81	3	82.4933	25.9	2	9.26666	25.9	2	193.014	35.25	4	42.9719	35.25	4	139	15.5804	5.57959
g14683	dolichol kinase	2	1				0	2	1																			901	99.1296	9.29053
g14688	had superfamily phosphatase	17.21	4	166.777	13.95	3	16.6673	13.95	3							176.517	17.21	3	19.1127	17.21	3							215	23.8721	8.55811
g14689	phospholipase carboxylesterase superfamily	2.54	1	21.2	2.54	1	0	2.54	1																			787	84.8436	7.29834
g14692	copper homeostasis protein cutc	5.09	2																			81.0167	1.58	1	10.6015	5.09	2	884	95.0526	6.25244
g14693	lccl domain-containing protein	6.19	3	53.28	4.33	2	7.53507	4.33	2	26.64	1.86	1	0	1.86	1	47.71	4.49	2	6.10741	4.49	2							646	71.1591	6.7124
g14694	trna-guanine transglycosylase family protein	9.49	9	21.21	3.01	2	0	1.03	1	159.092	6.8	6	17.3498	6.8	6	125.044	5.3	5	19.2477	5.3	5	109.346	5.14	4	8.1421	4.19	4	1264	138.834	8.74854
g14697	g14697.t1|catalase	6.61	1				0	6.61	1																			227	24.8015	9.20264
g14705	oligo- -glucosidase	12.94	7	89.4539	9.04	4	5.29426	5.74	3							69.5641	4.64	3	4.90678	4.15	3	101.271	3.66	2	6.02167	3.66	2	819	93.9379	6.62451
g1471	tpr domain-containing protein	11.74	4	91.7081	6.26	2	6.907	6.26	2	39.19	5.87	2	4.58873	5.87	2	205.697	11.74	4	10.2685	9.59	3							511	56.8104	8.80713
g14718	hypothetical protein TRIATDRAFT_87981 [Trichoderma atroviride IMI 206040]	2.7	1				1.80908	2.7	1																			296	32.426	4.76709
g14720	domain-containing protein	13.58	8	144.637	11.94	6	15.7809	10	6							25.15	0.9	1	2.54665	0.9	1	26.03	3.58	2	2.24661	0.75	1	1340	145.812	7.60596
g14724	fungal specific transcription	3.41	1	20.63	3.41	1	2.15054	3.41	1				2.85446	3.41	1	34.83	3.41	1	3.58784	3.41	1							880	93.8415	6.60986
g14725	hypothetical protein VDAG_04546 [Verticillium dahliae VdLs.17]	24.33	3	28.82	8.37	1	2.40433	8.37	1							23.97	6.08	1	2.82044	14.45	2	52.8	9.89	1	2.59078	9.89	1	263	28.2406	10.1841
g14726	g-patch rna maturation protein	6.31	1													33.28	6.31	1	6.88128	6.31	1							396	44.2128	9.5835
g1473	4-coumarate- ligase	6.67	6	64.92	2.79	3	5.02931	4.38	4	58.5404	1.89	2	3.88764	1.89	2	99.68	2.79	3	9.27752	5.67	5	51.63	1.89	2	4.96603	1.89	2	1005	110.952	7.06396
g14730	thioredoxin protein	17.07	5	129.805	11.92	3	14.206	11.92	3	45.5116	7.32	2	5.46438	7.32	2	184.448	17.07	5	14.1555	17.07	5	81.4093	11.65	3	9.92432	11.65	3	369	40.1821	5.0083
g14732	hlh transcription factor	10.44	2							25.78	4.62	1	2.68584	4.62	1	21.61	5.82	1	2.87902	5.82	1				2.27086	4.62	1	498	53.689	8.71924
g14737	ribosomal large subunit	8.9	4	227.123	8.9	4	16.6182	8.9	4	64.58	3.2	1	5.44397	3.2	1	51.6067	6.85	2	7.94892	6.85	2	41.92	3.2	1	2.8173	3.2	1	438	48.7322	10.4624
g14738	ribosomal protein	7.95	5	139.24	7.14	4	21.492	7.14	4	42.27	1.22	1	2.40676	1.22	1	111.924	7.03	4	24.5561	7.03	4							981	108.132	9.78857
g14741	60s acidic ribosomal protein p2	71.82	4	484.313	71.82	4	42.6989	71.82	4	1350.05	50.91	3	136.887	71.82	4	620.938	71.82	4	52.2111	71.82	4	1233.62	50.91	3	122.346	50.91	3	110	10.8383	4.06885
g14744	nadh:ubiquinone oxidoreductase subunit	7.1	6	122.496	4.83	4	11.719	4.83	4	50.3314	2.46	2	10.9555	2.46	3	157.261	5.97	4	17.0681	5.97	4	33.81	0.95	1	4.33182	2.27	2	1056	114.527	9.71533
g14746	anamorsin family protein	16.61	4							126.218	11.96	3	7.40014	11.96	3				2.31437	4.98	1	48.59	4.65	1	2.4153	4.65	1	301	32.1236	5.0083
g14749	neutral alkaline non-lysosomal ceramidase	1.45	1													25.71	1.45	1	4.75549	1.45	1							1100	119.288	6.65381
g14750	dynein light chain	11.1	5	155.79	8.65	3	20.8002	8.65	3	282.655	8.65	3	31.5949	8.65	3	177.203	8.65	3	27.2689	9.8	4	423.871	9.94	4	52.8232	9.94	4	694	74.4783	8.39697
g14757	polyadenylate-binding protein	11.17	1																			72.33	11.17	1	5.5846	11.17	1	206	22.4209	5.64307
g14759	intron-binding protein aquarius	28.51	27	773.055	26.29	24	67.7792	23.16	22	40.33	2.5	2	0	1.32	1	477.917	12.24	12	31.1944	11.06	11	328.563	9.94	9	38.5031	12.52	11	1438	161.65	6.52197
g1476	transcription elongation complex subunit	24.71	24	647.506	19.57	17	78.0507	20.35	18	89.09	5.23	5	13.7268	5.23	5	514.115	13.76	13	59.9208	13.76	13	267.2	8.04	7	22.0115	9.21	8	1032	117.634	5.41455
g14761	guanylate kinase	14.75	9	44.0646	7.54	3	9.58223	8.65	3							40.163	8.76	3	3.01855	3.22	1	46.39	5.88	4	7.65735	5.88	4	902	100.988	4.75439
g14762	dna polymerase alpha catalytic	4.8	5	39.2492	2.47	3	4.26468	2.47	3	36.33	1.71	1				31.78	1.1	1	0	1.1	1				0	0.62	1	1458	163.081	6.49365
g14765	pentatricopeptide repeat protein	2.89	3	65.86	2.07	2	3.92038	1.06	1							47.64	0.83	1	3.49803	0.83	1							1693	184.897	8.01611
g14768	f-box domain-containing protein	1.96	1	40.6	1.96	1	0	1.96	1													26.58	1.96	1	0	1.96	1	869	95.4279	6.29053
g1477	progesterone binding protein	28.35	3							109.632	16.54	2	8.04978	16.54	2							130.515	28.35	3	10.1501	28.35	3	127	13.7537	5.24951
g14782	n2227-like protein	12	5	55.5	5.56	2	8.26049	5.56	2	49.0167	5.56	2	6.20684	5.56	2	245.444	11.78	4	29.9396	11.78	4	104.393	3.33	2	12.2638	3.33	2	450	50.6417	6.49365
g14786	gmp synthase	36.93	21	1411.16	27.83	15	133.286	30.43	16	506.14	17.04	9	42.3442	12.22	7	733.784	16.78	10	50.0252	16.78	10	484.511	18.86	9	45.5939	21.46	10	769	84.9173	7.10791
g1479	excitatory amino acid transporter 2	3.15	1	50.18	3.15	1	3.82136	3.15	1																			476	51.5433	4.94482
g14792	selenoprotein w family protein	36.55	7	63.2745	11.03	2	5.03938	11.03	2	171.18	15.52	3	9.10275	10.69	2	63.12	17.59	2	3.30762	7.93	1	62.94	11.03	2	12.5545	20	3	290	31.0264	7.62061
g14793	serine threonine-protein phosphatase pp1	18.28	7	341.727	15.17	7	35.3018	15.17	7	172.415	10	5	17.5676	13.1	6	178.119	13.28	6	21.8683	13.28	6	269.646	11.55	5	22.0588	11.55	5	580	64.2687	5.09717
g14795	g14795.t1|xylosidase	1.38	1				0	1.38	1																			508	56.2709	5.10986
g14799	leucine rich repeat domain-containing protein	6.16	3	79.33	6.16	3	11.1686	6.16	3							71.22	6.16	3	12.0828	6.16	3	22.59	2.67	1	5.21407	2.67	1	860	94.3096	9.5835
g1480	cytochrome c1 heme lyase	12.31	3	26.22	5	1	4.49336	7.69	2							26.47	7.31	2	2.46411	7.31	2							260	28.4009	7.82568
g14801	t-complex protein 1 subunit eta	47.04	20	1320.75	42.73	17	136.072	42.73	17	472.33	17.24	8	54.8438	16.7	7	851.12	44.34	17	79.6306	44.34	17	920.936	31.24	11	106.505	31.24	11	557	60.6834	5.45264
g14805	mitochondrial ribosomal protein subunit s4	43.47	37	1133.05	33.36	25	139.472	32.28	25	496.799	17.61	15	79.4849	17.45	14	1424.34	36.99	29	181.936	34.75	26	330.362	18.92	15	47.7311	16.76	15	1295	140.12	6.17627
g14808	dna ligase i	2.05	2							58.76	1.28	1	6.11293	2.05	2													1564	172.039	5.42725
g14809	eukaryotic translation initiation factor 3 subunit	10.48	9	162.843	5.83	5	20.3764	7.57	6	164.345	6.11	5	20.6951	6.11	5	118.154	5.01	5	16.2291	5.01	5	187.943	5.93	4	16.527	5.93	4	1097	116.985	5.17334
g14810	t-complex protein 1 subunit zeta	29.36	13	434.496	24.22	12	41.0137	19.27	11	144.072	15.05	8	23.2478	15.05	8	203.906	26.06	10	43.3966	26.06	10	111.547	8.07	4	12.1203	8.07	4	545	59.0757	6.29053
g14811	mynd finger	30.72	23	377.977	25.17	19	54.3265	25.84	20	226.243	8.08	6	23.2603	9.6	8	169.509	14.65	11	25.405	15.32	12	421.218	14.56	9	44.2963	16.25	10	1188	128.979	5.64307
g14815	glycerol-3-phosphate o-acyltransferase	8.97	12	156.733	6.4	9	13.2966	5.7	8	45.63	1.54	2	5.21372	1.54	2	260.136	7.34	9	26.9851	7.98	10	49.2	0.89	1	6.68088	0.89	1	2017	222.172	8.32373
g14817	oxidoreductase fad-binding domain-containing protein	4.01	4	23.91	1.71	2	2.05205	0.74	1							43.87	0.97	1	2.66308	0.97	1	53.05	1.34	1	2.23454	1.34	1	1345	146.712	6.94678
g14827	arp2 3 complex subunit	20	4	240.57	12.41	2	22.0878	12.41	2	139.26	12.41	2	15.0779	12.41	2	203.517	16.2	3	26.2933	16.2	3	140.37	16.2	3	19.5669	16.2	3	395	42.0006	5.18604
g14829	methyltransferase type 12	15.47	5	118.193	15.19	4	16.1647	15.19	4	29.13	5.16	1	2.66125	5.16	1	87.7863	12.89	4	13.0974	12.89	4	97.12	8.6	2	8.58581	8.6	2	349	38.6039	5.63037
g14830	ap-2 adaptor complex subunit	24.54	15	259.372	17.62	12	28.1531	16.6	11	32.03	1.22	1	1.79102	1.22	1	198.225	12.32	8	17.4582	12.02	8	59.4186	3.87	3	5.09425	3.87	3	982	109.726	7.48877
g14832	vacuolar atp synthase 98 kda subunit	32.78	22	849.982	26.64	17	65.1387	28.43	18	139.145	8.7	6	14.918	8.7	6	737.045	24.53	15	68.9241	25.42	16	268.226	12.71	7	22.0102	12.71	7	897	102.204	5.47803
g14835	leucine rich repeat domain protein	9.78	5	66.4467	5.99	3	8.25051	5.99	3							49.5433	5.21	3	9.27264	5.21	3	34.09	4.57	2	0	2.21	1	634	70.3654	8.52881
g14839	dehydrodolichyl diphosphate synthase	14.67	9	63.0667	6.62	4	7.33926	4.16	3	153.396	6.36	3	14.9073	3.9	2	133.023	10.43	6	27.3964	10.18	6	126.272	6.7	4	18.1804	9.16	5	1179	127.482	8.82178
g1484	diphosphomevalonate decarboxylase	48.09	14	271.12	24.68	6	26.8788	20.1	5	655.868	42.49	11	52.5587	42.49	11	508.059	41.22	10	44.452	41.48	11	528.796	38.17	9	42.0862	38.17	9	393	41.7841	6.02393
g14842	glycoside hydrolase family 17 protein	37.5	15	653.094	23.09	11	82.1891	23.09	11	164.98	15.45	6	14.0077	15.45	6	1191	30.03	10	118.699	34.55	11	186.663	9.72	3	21.7184	18.06	5	576	60.3935	4.43701
g14845	chitin synthase 4	7.57	5	114.38	6.74	4	13.2389	6.74	4							35.26	3.13	2	3.45972	3.13	2	31.61	0.82	1	1.84636	0.82	1	1216	135.966	8.57275
g14846	chitin synthase activator	19.11	8	190.721	17.58	7	28.0268	17.58	7				5.4909	5.61	2	146.073	13.38	6	15.8106	17.58	7	52.27	1.53	1	2.31327	1.53	1	785	84.022	6.80029
g1485	aerobactin siderophore biosynthesis protein iucb	18.45	5	22.67	5.36	1				50.01	5.16	2	4.30646	5.16	2	44.77	4.56	2	5.04852	4.56	2	103.21	11.11	2	21.7376	5.75	1	504	56.6614	9.31982
g14853	hypothetical protein NECHADRAFT_68763 [Nectria haematococca mpVI 77-13-4]	4.74	1																			25.36	4.74	1	2.6473	4.74	1	253	27.8001	7.66455
g14856	40s ribosomal protein s7	15.56	13	433.715	12.03	6	75.8583	12.03	6	365.377	9.54	5	40.2619	9.54	5	337.31	13.73	9	54.2274	14.25	9	357.289	12.16	7	46.6171	12.29	8	765	81.2919	10.1694
g14857	dynactin p62 family protein	1.62	1																			23.01	1.62	1	2.61742	1.62	1	743	80.9224	5.10986
g14861	hypothetical protein GLRG_04994 [Glomerella graminicola M1.001]	18.02	6	82.318	7.09	2	5.92183	7.09	2	22.44	2.23	1	2.45344	2.23	1	89.27	10.32	3	8.71877	10.32	3	71.35	9.72	3	6.4358	5.47	2	494	53.3486	6.60986
g14863	hypothetical protein MYCTH_2301086 [Myceliophthora thermophila ATCC 42464]	8.28	4	45.86	6.78	3	10.1279	8.28	4																			664	74.6648	6.75635
g1487	cofilin tropomyosin-type actin-binding protein	56.55	6	364.647	55.86	5	37.1688	55.86	5	48.58	22.76	3	8.48714	22.76	3	140.053	56.55	5	20.0178	56.55	5	147.097	39.31	3	10.8609	39.31	3	145	15.6359	5.60498
g14877	hypothetical protein NFIA_041700 [Neosartorya fischeri NRRL 181]	4.55	1				1.78997	4.55	1																			198	21.5435	5.51611
g14882	phosphatidylinositol 4-kinase pik1	6.41	3	74.49	3.85	2	9.60021	6.41	3				4.38505	2.56	1	44.69	4.56	2	6.98515	4.56	2	25.35	2.56	1	3.75661	2.56	1	702	76.4363	7.47412
g14886	dna polymerase epsilon subunit c	10.17	3							26.96	4.8	1	5.77759	4.8	1	46.29	5.08	2	6.87976	5.08	2	37.3433	9.89	2	4.99391	9.89	2	354	38.4219	9.27588
g14887	alpha beta-hydrolase	2.28	1													20.5	2.28	1	1.69357	2.28	1							439	49.4307	8.93896
g14889	rna binding protein	14.8	8	112.437	5.2	3	11.2024	5.2	3	111.073	6.1	3	13.399	6.1	3	137.64	7.64	4	17.3927	7.64	4	171.72	9.27	5	22.903	9.27	5	1230	131.667	7.35693
g14891	snf5-like protein	25.56	12	118.554	14.17	7	15.9204	17.22	9							92.3528	9.44	5	5.98165	6.94	4	78.21	8.75	4	12.3326	8.75	4	720	80.0666	8.23584
g14894	curved dna-binding protein	62.25	22	445.235	33	11	62.4854	35	12	618.935	38.75	13	78.5744	38.75	13	798.246	39.5	12	88.5841	39.5	12	689.633	35	10	77.9466	42.25	12	400	43.7292	7.91357
g14899	g14899.t1|---NA---	10.45	1							22.05	10.45	1	3.79606	10.45	1	22.73	10.45	1	3.44635	10.45	1	20.1	10.45	1	2.60919	10.45	1	220	23.65	4.29736
g14900	gtpase activating protein	15.91	25	470.855	8.76	10	46.8113	5.8	8	510.849	8.12	14	77.8824	8.84	16	669.169	11.4	15	87.4839	11.76	16	429.129	8.28	12	51.984	6.96	10	2501	268.324	8.93896
g14902	u3 small nucleolar ribonucleoprotein mpp10	13.57	8				0	1.58	1	83.45	5.53	3	7.32585	5.53	3	65.4433	6.72	4	10.6581	6.72	4	62.54	3.95	2	3.59041	3.95	2	759	83.457	4.4751
g14905	histone h1-binding protein	32.74	11	70.29	12.69	5	14.1587	12.69	5	175.004	23.16	7	25.9559	23.16	7	166.047	26.73	8	26.8917	29.18	9	186.633	17.59	5	15.6136	14.03	4	449	48.9412	4.75439
g14907	glutamine synthetase	50.56	14	462.804	37.08	10	46.4813	37.08	10	713.072	36.24	11	94.1793	36.24	11	1066.93	46.07	10	104.019	46.35	11	1059.15	42.13	9	131.511	42.13	9	356	39.6041	5.79541
g1491	geranylgeranyl transferase type-2 subunit alpha	1.41	1							32.74	1.41	1	0	1.41	1													710	78.783	6.0874
g1493	spx domain-containing protein	2.25	2				0	1.54	1							34.3	2.25	2	4.81791	2.25	2							976	106.93	7.76709
g14936	carnitine acetyl transferase	3.81	4	75.4507	3.81	4	7.71687	3.81	4													36.8	1.29	1	2.66998	1.29	1	1469	159.255	7.53271
g14942	dna-directed rna polymerase iii 130 kda polypeptide	12.06	12	59.65	7.2	7	6.31848	7.2	7							28.98	1.56	2	7.926	2.78	3	62.77	2.25	2	5.46758	2.25	2	1153	129.088	8.39697
g14943	pumilio domain-containing protein	22.86	19	492.863	17.37	14	59.4644	18.14	16	67.48	4.15	4	9.71743	4.92	5	419.326	12.94	11	49.0254	13.22	11	123.277	8.86	7	24.687	8.86	7	1422	154.711	9.31982
g14949	ycii-related protein	9.49	1																						0	9.49	1	137	14.3521	4.97021
g14957	chitin synthase 1	13.47	7	137.81	10.62	7	16.11	9.01	7	30.9	2.77	2	4.46576	2.77	2	92.14	5.44	3	18.1941	5.44	3	0	0.89	1	5.44045	2.05	2	1121	124.67	8.23584
g14959	serine threonine protein kinase	10.46	9	190.694	10.39	8	32.681	10.39	8	28.18	1.67	1	3.28461	1.67	1	123.46	6.07	4	19.6162	9.02	6	103.01	5.69	3	19.8138	5.69	3	1319	146.325	9.51025
g14960	duf1604 domain protein	3.49	3	63.2	1.02	1	3.60016	1.02	1							47	1.02	1	6.19211	1.96	2	37.0333	1.53	1	10.6612	1.53	1	1376	150.072	9.62744
g14962	peroxin 20	9.23	5	242.474	9.1	4	18.6972	9.1	4	21.68	3.25	1	2.82224	3.25	1	145.77	6.24	3	14.1947	6.11	2	44	3.25	1	3.93747	3.25	1	769	83.3258	6.66846
g14963	protein transport protein sec13	30.94	9	209.321	27.5	8	26.3002	27.5	8	69.22	9.69	3	11.4289	9.69	3	143.972	20.31	6	19.9451	20.31	6	121.46	18.44	5	18.8149	18.44	5	320	35.6274	6.22705
g14966	bifunctional pyrimidine biosynthesis protein	32.36	27	1420.58	29.92	24	156.297	30.65	25	238.523	7.07	7	19.5141	7.8	8	1058.74	23.41	18	114.276	23.41	18	555.554	14.31	12	65.344	14.31	12	1230	135.576	5.61768
g14967	g14967.t1|---NA---	1.01	1				0	1.01	1																			1187	129.376	7.06396
g14969	hypothetical protein BDDG_07852 [Ajellomyces dermatitidis ATCC 18188]	2.89	2	0	1.33	1	4.31091	2.89	2							25.86	1.33	1	1.86125	1.56	1							899	100.169	6.771
g1497	siderophore iron transporter	4.34	8	88.1544	3.88	7	11.8979	2.85	6							30.0079	0.95	2	2.20783	0.95	2	0	1.03	1	2.54289	1.03	1	2422	259.967	8.29443
g14970	pyridoxamine 5 -phosphate oxidase	7.88	5							64.8616	4.81	3	10.7875	7.61	4	47.1967	5.07	2	5.68037	5.07	2	29.65	1.34	1	2.10549	1.34	1	749	83.3738	9.77393
g14972	peptidase family m28	30.73	9	90.04	8.06	3	11.0122	8.06	3	178.418	14.86	5	24.7449	14.86	5	250.202	20.4	6	25.4933	14.36	5	111.183	13.85	3	12.3156	13.85	3	397	43.8685	4.91943
g14973	afg1-like atpase	30.19	11	365.008	24.72	8	41.8574	26.04	9	57.9767	4.34	2	13.3181	4.34	2	238.123	20.94	7	29.9524	20.94	7	75.2824	8.11	4	9.86252	8.11	4	530	59.8416	7.53271
g1499	aerobactin siderophore biosynthesis protein iucb	27.17	8				1.98712	8.48	3	109.04	8.91	3	9.14697	8.91	3	139.149	20.43	6	13.9867	16.74	5	43.92	8.48	3	8.68545	13.04	4	460	50.9017	6.80029
g14990	glycosyl transferase	3.1	7	151.778	1.9	4	8.25013	1.9	4	31.62	0.9	2	5.09267	0.9	2	144.21	2.76	6	10.3147	2.76	6							2899	325.75	6.94678
g14995	fad binding domain protein	24.35	12	438.933	20.08	11	50.9051	20.08	11	250.196	5.5	3	19.2547	5.5	3	240.265	13.2	7	27.4108	13.2	7	341.59	10.32	5	33.1453	14.58	6	727	80.8996	9.78857
g14997	telomerase activating protein est1	4.91	4	74.22	1.46	1	3.94998	2.32	2							161.016	2.67	2	10.1161	2.67	2	132.856	2.84	2	5.89161	2.84	2	1162	127.629	5.8208
g14998	adenosine kinase	71.43	8	770.627	71.43	8	76.2576	71.43	8	353.725	64.88	6	42.3604	64.88	6	680.641	65.48	7	67.3508	65.48	7	676.047	59.52	5	74.2526	59.52	5	168	18.0423	5.35107
g15002	zinc finger protein	5.86	4	174.13	5.86	4	17.221	5.86	4	71.79	1.2	1	3.30594	1.2	1	118.55	5.86	4	13.2654	5.86	4							751	85.1555	8.6167
g15003	cell cycle control protein cwf14	14.15	3	23.18	4.5	1	0	4.5	1	64.6342	3.54	1	4.85375	3.54	1	32.01	4.5	1	0	4.5	1	58.25	6.11	1	4.36558	6.11	1	311	35.0205	8.25049
g15004	dna-directed rna polymerase i and iii 14 kda polypeptide	17.39	3				0	4.35	1	80.9	9.32	2	6.12756	9.32	2	54.6	8.07	1	5.73754	8.07	1	115.82	13.04	2	8.52488	13.04	2	322	35.355	6.13818
g15008	hypothetical protein CMQ_2740 [Grosmannia clavigera kw1407]	2.13	1										0	2.13	1										0	2.13	1	422	44.7668	10.6382
g15010	serine threonine-protein kinase hal4	23.43	9	120.812	13.74	5	15.647	13.74	5							136.852	15.96	6	21.6896	19.19	7	69.58	9.49	3	7.18986	9.09	3	495	55.0428	9.11475
g1502	peptide synthetase	3.29	4	20.76	1.12	1	0	1.12	1							64.9029	2.62	3	5.45879	2.62	3	43.06	0.67	1	2.63097	0.67	1	1791	195.403	5.10986
g15022	transcriptional corepressor	22.82	16	573.184	19.32	11	72.308	19.32	11	99.75	3.98	3	14.152	3.98	3	294.417	14.66	9	65.4281	15.73	10	505.328	12.72	9	60.2407	12.72	9	1030	113.185	6.93213
g15027	eukaryotic integral membrane protein	15.57	3	87.79	15.57	3	6.80229	13.39	2																			366	39.5078	9.43701
g15029	wd repeat protein	11.61	6	85.4	4.23	2	6.31058	4.23	2	39.23	3.28	1	3.12096	3.28	1	107.063	4.23	2	7.08363	4.23	2				8.90182	7.38	3	732	79.4553	5.2876
g15031	predicted protein [Trichoderma reesei QM6a]	54.37	6	41.22	8.13	1	2.49461	8.13	1	234.54	40.63	4	17.0816	40.63	4	94.4133	30.63	3	10.2833	30.63	3	245.849	45.63	5	17.0651	45.63	5	160	17.3604	4.66553
g15032	anthranilate synthase component i	34.35	14	413.402	28.44	11	38.1069	28.44	11	257.251	13.36	5	17.4219	13.36	5	289.336	21.76	9	32.669	24.43	10	303.104	11.26	4	22.149	11.26	4	524	57.4754	5.75732
g15035	calcium-transporting atpase 3	43.91	26	969.481	33	21	119.342	33.64	22	533.067	23.82	14	54.1847	24.82	15	1359.89	38.45	24	175.136	39.18	26	485.8	17.73	12	52.4675	17.73	12	1100	118.733	5.77002
g15036	predicted protein [Trichoderma reesei QM6a]	6.9	1	30.73	6.9	1	6.11692	6.9	1	24.86	6.9	1	6.31665	6.9	1										2.97839	6.9	1	290	30.97	6.66846
g15037	g15037.t1|protein	5.06	1	36.78	5.06	1	1.8413	5.06	1										2.28403	5.06	1							178	19.5181	6.93213
g15040	fatty acid	34.87	29	935.6	26.53	21	83.9051	25.82	21	191.486	6.3	5	17.8465	8.43	7	736.743	29.02	20	73.8051	29.9	21	115.338	2.57	2	5.5477	2.57	2	1127	125.258	7.1665
g15042	mitochondrial carrier protein rim2	19.41	5	156.528	8.89	2	9.98498	8.89	2	45.83	6.74	2	2.66893	6.74	2	159.735	16.44	4	20.1137	16.44	4							371	40.7682	9.90576
g15044	gat domain-containing protein	3.32	2							67	1.79	1	2.94282	1.79	1							82.0108	3.32	2	13.7713	3.32	2	783	83.9826	9.31982
g1506	related to atrophin-1	13.93	3													46.6367	13.93	3	6.78326	13.93	3							488	52.364	6.29053
g15060	g15060.t1|methyltransferase	1.91	1																			43.9	1.91	1	1.89949	1.91	1	524	60.2879	8.38232
g15062	transcription factor tfiia complex subunit	7.82	2				2.03473	2.93	1													21.36	4.89	1				409	45.2237	5.32568
g15066	kelch repeat protein	2.65	2				0	1.46	1										0	1.19	1							754	82.2386	5.78271
g15074	g15074.t1|---NA---	7.69	2	49.72	6.79	1	3.52251	6.79	1							37.58	7.69	1	2.47766	7.69	2	38.61	6.79	1	0	6.79	1	221	24.1513	4.22119
g15075	hypothetical protein GLRG_11405 [Glomerella graminicola M1.001]	5.55	3	67.9533	3.87	2	8.2907	3.87	2							28.58	1.68	1	4.21002	1.68	1	0	2.02	1	2.09546	2.02	1	595	66.5869	8.19189
g15076	anucleate primary sterigmata protein b	4.87	7	160.469	2.12	3	8.11522	2.65	4							81.3347	2.17	4	9.78241	2.17	4	37.08	1.22	1	4.42278	1.22	1	1890	209.979	5.52881
g15079	g15079.t1|arginase	19.04	9	211.454	15.33	6	21.5884	15.33	6	555.563	15.33	6	42.1597	15.33	6	493.828	19.04	9	47.8691	19.04	9	740.89	16.25	7	57.7058	16.25	7	646	71.4874	6.78564
g1508	papa-1-like conserved region protein	3.08	1							21.98	3.08	1	2.6555	3.08	1	29.47	3.08	1	5.54036	3.08	1				3.18888	3.08	1	682	73.9168	4.88135
g1509	peroxin 14 17	3.29	1																2.6755	3.29	1							517	57.198	5.64307
g15097	igr protein domain-containing protein	23.98	4	140.916	20.36	3	17.0097	23.98	4	41.61	5.88	1	6.6612	5.88	1	115.17	20.36	3	19.4161	20.36	3	49.63	5.88	1	6.12546	5.88	1	221	24.8562	10.3452
g15100	mediator of rna polymerase ii transcription subunit 5	4.4	3	38.48	3.42	2	5.15293	3.42	2	29.57	0.98	1	1.95426	0.98	1													1023	111.593	5.10986
g15102	imidazoleglycerol-phosphate dehydratase	23.12	8	28.67	5.36	2	0	3.02	1	266.994	9.21	4	18.4172	9.21	4	182.06	9.38	3	20.2795	11.22	4	106.409	11.06	3	11.3835	11.06	3	597	66.4513	9.86182
g15103	signal sequence receptor alpha chain	32.18	6	234.768	32.18	5	22.4358	32.18	5	34.95	4.02	1	4.60811	4.02	1	171.75	24.43	4	20.4021	24.43	4	40.13	4.02	1	2.72062	4.02	1	348	36.7111	6.60986
g15105	arginine biosynthesis	24.52	9				2.38057	2.15	1	283.716	17.63	6	20.2006	17.63	6	287.055	16.99	6	29.5343	19.78	7	368.21	19.14	7	22.9198	15.91	6	465	48.9601	6.15088
g15109	hypothetical protein GLRG_09926 [Glomerella graminicola M1.001]	4.71	3				2.72037	1	1							26.59	3.71	2	3.5394	1.8	1							998	108.406	10.1255
g15110	peroxin 22-like protein	56.2	11	195.91	19.79	3	12.2845	9.5	2	105.7	10.55	2	7.35468	10.55	2	426.322	45.91	10	40.0892	32.45	7	187.89	26.39	4	13.0428	16.09	3	379	40.479	4.89404
g15114	conserved hypothetical protein [Verticillium albo-atrum VaMs.102]	11.72	2	28.86	11.72	2	2.53254	3.79	1																			290	32.5398	9.59814
g15116	mannose phospho-dolichol synthase	37.82	5	75.2633	14.71	2	12.8075	19.33	3	63.18	14.71	2	6.87454	14.71	2	132.34	32.35	4	23.2663	32.35	4	69.36	20.17	3	14.021	20.17	3	238	26.5637	8.76318
g15119	g15119.t1|---NA---	11.84	2							31.88	7.89	1	3.06703	7.89	1	49.57	11.84	2	6.98069	11.84	2	53.99	7.89	1	3.68282	7.89	1	228	23.8468	4.89404
g1513	gtp-binding protein ypt3	40.09	6	311.551	30.19	4	39.5836	30.19	4	39.57	3.77	1	2.68147	3.77	1	117.613	26.42	3	11.819	31.13	4	137.06	30.19	4	15.0039	30.19	4	212	23.1478	6.21436
g15130	exocyst complex component sec15	12.23	6	222.83	8.28	4	23.7247	8.28	4	41.06	2.04	1	1.86747	2.04	1	77.8367	5.35	3	9.176	8.54	4	46.42	1.4	1	3.13381	1.4	1	785	89.7147	5.08447
g15131	nuclear transcription factor y subunit c-4	29.76	5	49.941	13.84	3	7.35474	6.23	2	23.75	6.23	2	4.89764	6.23	2	109.722	19.03	3	12.6644	19.03	3	88.86	19.03	3	11.8642	19.03	3	289	31.5863	6.17627
g15132	30s ribosomal protein s10	30.14	7	166.698	22.66	5	16.1508	22.66	5	148.738	21.26	5	13.212	21.26	5	83.69	17.06	4	12.219	17.06	4	117.216	20.56	5	17.8932	20.56	5	428	47.9601	9.86182
g15134	tryptophanyl-trna synthetase	50.94	14	223.756	32.35	7	27.1867	32.35	7	136.71	22.1	5	16.372	22.1	5	419.703	46.36	11	45.8522	46.36	11	165.056	15.63	4	9.83141	15.63	4	371	41.1483	8.26514
g15136	hypothetical protein GLRG_03823 [Glomerella graminicola M1.001]	6.61	5	71.17	3.81	2	2.41184	2.81	2										2.8684	1	1	58.08	2.81	2	4.4447	3.81	3	998	108.979	5.66846
g15137	glycoside hydrolase family 43 protein	1.86	1																			49.08	1.86	1	2.29744	1.86	1	538	61.4915	5.52881
g15147	g15147.t1|exportin-1	29.55	21	864.15	24.62	19	93.4678	25.66	19	129.792	10.61	8	21.8582	10.61	8	602.771	16.95	11	58.2997	16.95	11	263.672	9	6	36.1581	9	6	1056	120.863	5.14795
g15148	g15148.t1|---NA---	0.98	1																0	0.98	1							1128	126.423	6.29053
g1515	ribosome biogenesis protein brx1	46.33	10	260.83	46.33	10	30.8997	38.98	8	90.2531	11.82	3	6.69325	11.82	3	294.68	40.26	8	29.9473	35.78	7	238.46	19.49	4	16.6268	19.49	4	313	35.5803	9.37842
g15157	rna-binding protein	1.33	1				2.14621	1.33	1							51.7347	1.33	1	12.5059	1.33	1							979	103.787	8.71924
g15158	calcium calmodulin-dependent protein kinase type i	41.2	12	256.552	26.27	7	17.2572	17.59	5	33.43	8.19	2	2.99866	8.19	2	121.212	14.46	4	13.8844	14.46	4	137.75	18.31	5	15.0641	14.22	4	415	45.4517	6.16357
g15160	conserved hypothetical protein [Verticillium albo-atrum VaMs.102]	3.81	1																0	3.81	1							420	47.5379	5.57959
g15163	imidazole glycerol phosphate synthase hishf	35.17	15	400.381	31.55	12	47.6473	29.34	11	320.7	19.09	7	34.7866	19.09	7	507.694	32.65	14	54.9039	30.44	13	496.229	25.55	10	55.0762	27.44	11	634	68.6066	5.42725
g15166	cytosolic non-specific dipeptidase	65.13	23	494.681	40.13	14	47.1903	32.35	12	1273.98	56.72	18	106.497	52.31	17	1012.27	51.05	19	82.0014	43.49	17	1378.97	51.89	16	105.066	47.48	15	476	52.3372	5.30029
g15167	retinoblastoma-binding protein	2.69	1	70.86	2.69	1	3.44649	2.69	1																			966	105.77	6.18896
g15169	arsenite translocating atpase	45.72	8	490.638	42.48	7	52.3458	45.72	8	122.98	5.9	1	8.38123	5.9	1	216.419	27.73	4	23.5965	30.97	5	242.163	25.37	4	22.453	25.37	4	339	37.1598	4.76709
g15173	hydroxyisourate hydrolase	41.22	3	67.51	27.48	2	8.02014	27.48	2	258.132	27.48	2	25.5323	27.48	2	86.76	25.19	2	11.2489	25.19	2	223.769	27.48	2	22.8272	27.48	2	131	14.42	5.97314
g15176	cgi121 protein	2.3	1	118.38	2.3	1	6.51628	2.3	1	90.88	2.3	1	5.01047	2.3	1	109.32	2.3	1	7.30277	2.3	1	98.7033	2.3	1	5.70984	2.3	1	651	70.6225	9.70068
g15177	proline oxidase	0.66	1													24.17	0.66	1	0	0.66	1							1358	148.432	9.78857
g15179	hypothetical protein MAC_06580 [Metarhizium acridum CQMa 102]	12.52	5	176.381	12.52	5	8.1171	12.52	5							190.305	10.55	4	10.3646	10.55	4							559	62.779	6.31592
g15181	nli interacting factor-like phosphatase	35.83	12	287.524	26.64	9	57.9122	26.64	9	64.3133	8.82	2	15.7593	8.82	2	430.869	33.4	11	75.646	33.4	11	26.82	6.19	1	7.70824	8.82	2	533	59.6791	6.84424
g15183	conserved hypothetical protein [Verticillium albo-atrum VaMs.102]	35.46	5	132.02	14.18	2	10.7527	14.18	2	64.3	4.73	1	7.31579	4.73	1	207.69	35.46	5	33.8192	28.84	4	193.47	18.91	3	17.5116	18.91	3	423	45.3485	5.79541
g15188	calcium calmodulin-dependent protein kinase kinase	2.4	1																			41.73	2.4	1	2.93136	2.4	1	624	69.9277	6.75635
g15189	peroxin-3 protein	4.51	2	22.18	4.51	2	1.68904	0.88	1							30.44	4.51	2	8.04735	4.51	2							1021	110.555	6.68311
g15190	trapp complex subunit	6.66	4	78.9433	5.3	3	11.747	6.66	4				4.29611	3.63	2				3.95333	3.48	2	76.91	3.63	2	5.92895	3.63	2	661	73.9554	10.4478
g15197	domain-containing protein	11.23	2	36.49	11.23	2	2.76689	11.23	2	25.71	11.23	2	2.80258	11.23	2	63.7	11.23	2	5.25724	11.23	2							187	19.9777	9.5835
g1520	histone deacetylase	13.86	8	93.5367	11.42	6	16.9251	12.45	7	29.24	1.93	1	1.82834	1.93	1	67.7567	5.26	3	8.48839	8.09	5	61.26	2.82	1	2.99324	2.82	1	779	86.4644	5.78271
g15201	phosphatidylinositol 3	6.14	3	31.9	1.47	1	0	1.47	1							39.9	6.14	3	5.23843	6.14	3				2.31292	1.47	1	749	84.9163	8.33838
g1521	serine arginine repetitive matrix protein 1	12.98	5	21.32	2.87	1	2.6248	6.24	2	25.52	5.56	2	11.6561	10.62	4	41.31	5.56	2	7.47317	8.94	3	75.65	11.3	4	17.0474	11.3	4	593	68.229	11.605
g15216	thioredoxin-like protein	34.72	4	273.314	13.43	2	26.6846	25.93	3	289.745	18.52	2	26.4582	18.52	2	274.757	25.93	3	30.5315	25.93	3	270.888	25.93	3	31.1375	25.93	3	216	23.8733	6.94678
g15218	paired amphipathic helix protein	4.55	1	39.18	4.55	1	2.87978	4.55	1	48.06	4.55	1	1.85988	4.55	1	62.57	4.55	1	3.41922	4.55	1							264	29.3648	10.7114
g15219	glycerol:h+ symporter	5.35	3	63.05	5.35	3	8.39836	5.35	3																			617	70.4749	9.65674
g15221	lipase regulator 1	1.52	1				0	1.52	1																			922	101.13	7.29834
g15229	para-nitrobenzyl esterase	3.42	1				2.23303	3.42	1				2.16512	3.42	1										2.71721	3.42	1	526	57.593	5.92236
g15231	aldehyde dehydrogenase	5.48	5	50.64	3.69	3	9.08923	2.38	2							39.9327	2.98	2	5.69125	2.98	2				2.0185	1.19	1	839	90.685	8.08936
g1524	zinc finger domain-containing phd-finger	1.52	1													23.86	1.52	1	0	1.52	1							792	88.1208	7.89893
g15246	leucyl-trna synthetase	14.61	10	165.207	12.21	7	21.2348	10.54	6	62.8	1.25	1	3.87054	1.25	1	159.361	9.81	6	17.8719	9.92	7	24.31	3.44	2	3.04689	1.77	1	958	106.455	6.50732
g15250	methylenetetrahydrofolate reductase	30.31	11	185.904	16.64	7	16.5516	16.64	7	50.69	1.49	1	1.88597	1.49	1	52.98	14.86	6	6.14144	7.88	4	89.2247	9.81	4	9.78534	9.81	4	673	74.7984	5.16064
g15253	pq loop repeat protein	8.91	2	76.72	8.91	2	9.13513	8.91	2							66.12	4.95	1	6.53142	4.95	1							303	33.6803	8.51416
g15254	glucan synthesis regulatory protein	11.98	5	64.76	7.98	3	16.7918	9.89	4	43.31	5.89	2	5.21583	5.89	2	194.114	10.08	4	20.9551	10.08	4				4.16222	5.51	2	526	57.4718	6.23975
g15256	protein rai1	3.37	1													29.28	3.37	1	0	3.37	1							416	48.0471	7.04932
g15258	aspartate kinase	26.26	11	314.007	17.58	6	29.1389	21.21	8	45.61	2.22	1	7.41384	2.22	1	194.067	10.51	5	18.5341	10.51	5	220.336	11.72	4	16.1808	11.72	4	495	53.9727	7.38623
g15260	secretion pathway protein sls2 rcy1	7.74	4	84.2223	4.15	3	6.04202	4.15	3													39.77	3.59	2	2.81414	1.12	1	892	99.3743	5.59229
g15263	cleft lip and palate transmembrane protein 1	17.73	8	221.51	16.24	6	30.4032	14.31	6	78.99	4.92	2	7.54733	4.92	2	213.48	16.24	6	26.1243	17.73	7	139.99	8.35	3	15.4244	8.35	3	671	75.4735	5.49072
g15265	copii coat assembly protein sec16	13.39	13	234.317	9.36	10	33.2005	9.36	10	58.6533	2.67	3	4.08871	2.67	3	106.71	6.55	5	12.6675	5.29	5				6.17391	3.39	3	2062	216.375	4.86865
g15277	hypothetical protein GLRG_10561 [Glomerella graminicola M1.001]	20.53	13	285.466	15.37	9	24.3691	16.36	10	160.455	4.28	3	7.46278	3.51	2	238.835	10.98	6	15.8571	9.33	6	175.49	7.57	4	16.0013	7.57	4	911	97.9977	6.1001
g15279	predicted protein [Trichoderma reesei QM6a]	0.99	1				0	0.99	1				0	0.99	1				0	0.99	1				0	0.99	1	1318	148.606	5.84619
g1529	splicing factor 3b	17.03	8	76.8193	5.06	3	16.3652	6.91	4	41.12	1.69	1	2.61764	2.87	2	83.9668	3.2	2	5.40737	4.38	3	74.34	7.25	2	6.88565	8.77	3	593	66.2261	5.05908
g15297	nadh:ubiquinone oxidoreductase subunit	44.77	6	228.575	37.79	4	24.9006	37.79	4							283.576	40.12	5	38.0318	40.12	5							172	19.2507	8.32373
g15299	helicase swr1	1.19	1	56.65	1.19	1	4.00831	1.19	1																			1771	197.748	5.31299
g153	set domain containing protein	5.24	1																0	5.24	1							210	23.9467	8.01611
g15301	fad-linked sulfhydryl oxidase erv2	10.6	1													38.37	10.6	1										217	23.3271	4.67822
g15303	proteasome component pre3 precursor	19.55	9	198.437	7.14	3	21.448	11.84	5	298.148	14.85	7	36.9121	14.85	7	343.337	15.04	7	30.4577	15.04	7	303.494	7.33	3	29.0363	11.84	5	532	58.1623	6.30322
g15304	hydantoinase b oxoprolinase	1.37	1										1.85908	1.37	1													803	86.5274	7.03467
g15306	sexual development transcription factor	13.3	3							52.91	2.79	1	2.21583	6.01	2	25.11	10.52	2	2.4267	3.22	1	27.19	3.22	1	3.28456	3.22	1	466	51.4424	8.44092
g15308	glutamate-cysteine ligase catalytic subunit	14.77	7	140.916	14.77	7	13.5683	12.41	6	35.44	3.69	2	2.62516	1.62	1	87.1233	6.94	3	5.46418	4.58	2	95.5	4.28	2	5.2414	4.28	2	677	76.8055	5.61768
g15309	small nucleolar ribonucleoprotein complex subunit	37.17	14	304.305	35.32	12	45.6468	35.32	12	41.1939	4.28	2	4.92734	4.28	2	225.082	27.51	9	32.7708	27.51	9	195.453	11.71	4	20.3123	14.13	6	538	58.8113	9.34912
g1531	er to golgi transport protein	3.53	1				0	3.53	1																			538	58.2646	9.78857
g15317	60s ribosomal protein l30	18.7	3	235.037	10.57	2	16.6091	10.57	2	30.8133	18.7	3	4.73542	18.7	3	189.959	10.57	2	16.8532	10.57	2	86.7432	10.57	1	4.93455	10.57	1	123	13.2812	10.0522
g15318	60s ribosomal protein l10	22.65	10	419.244	17.59	6	40.1811	16.14	5	360.183	13.01	6	44.7531	13.01	6	475.51	18.07	8	57.2116	16.39	6	421.929	16.87	5	48.501	16.87	5	415	46.0155	9.99365
g15321	m serotype	22.45	9							43.232	3.5	2	5.7291	3.5	2	108.6	11.31	5	16.1471	14.97	6	86.4616	10.51	4	10.833	10.51	4	628	68.151	7.23975
g15325	cellular nucleic acid-binding protein	19.75	2							127.026	8.4	1	7.50908	8.4	1	29.8	11.34	1	3.6267	11.34	1	133.46	8.4	1	6.44755	8.4	1	238	25.3213	7.72314
g15328	acyl- dehydrogenase	2.54	1																2.69188	2.54	1							512	57.1092	7.60596
g1533	origin recognition complex subunit orc5	1.98	1	47.97	1.98	1	2.5365	1.98	1							67.88	1.98	1	4.84229	1.98	1							655	71.1854	8.33838
g15331	atg c terminal domain-containing protein	0.91	2				0	0.59	1													24.97	0.32	1	1.6902	0.32	1	2529	272.894	4.98291
g15333	branched-chain amino acid aminotransferase	32.66	11	363.923	25.57	7	28.9406	25.57	7	526.017	32.15	10	41.1873	32.15	10	484.077	32.41	10	52.174	32.41	10	400.708	22.28	6	29.4576	22.28	6	395	42.8696	6.3667
g15334	ureidoglycolate hydrolase	4.74	1	31.46	4.74	1	3.01843	4.74	1							47.97	4.74	1	4.3042	4.74	1	67.06	4.74	1	3.82858	4.74	1	380	40.9552	6.75635
g15335	60s ribosomal protein l44	18.57	4	43.1673	3.81	1	2.66119	3.81	1	67.3003	10.95	3	7.09543	18.57	4	69.4831	10.48	2	7.07602	10.48	2	73.5072	10.48	2	14.9167	10.95	3	210	23.5418	10.4624
g15348	psp1 domain-containing protein	10.46	6	144.488	6.07	4	18.7876	7.09	5	126.687	1.8	1	12.0856	1.8	1	167.196	7.65	4	23.0523	7.65	4	252.937	4.27	3	34.7725	4.27	3	889	95.096	7.18115
g15350	37s ribosomal protein s5	36.65	19	808.067	28.28	12	74.3454	28.28	12	250.364	15.01	6	19.9523	15.01	6	704.288	30.96	14	58.4246	30.96	14	307.542	18.8	8	28.4955	20.38	9	633	70.0267	6.52197
g15354	60s ribosomal protein l15	29.64	8	260.063	26.48	6	27.1812	26.48	6	731.731	29.25	7	86.963	29.25	7	495.515	29.64	8	57.522	29.64	8	704.568	29.25	7	101.576	29.25	7	253	29.2126	10.5356
g15356	tbc domain-containing protein	5.48	2	91.91	5.48	2	7.27336	1.89	1													62.64	1.89	1	3.28067	1.89	1	1167	125.639	5.12256
g15358	serine threonine-protein kinase ppk6	6.45	2	56.26	4.05	1	4.74071	4.05	1													89.13	2.4	1	4.28421	2.4	1	791	85.1937	5.43994
g15362	kh domain rna-binding protein	50.13	13	1068.55	46.93	12	89.7695	46.93	12	307.745	32.27	7	30.1786	32.27	7	951.499	46.93	12	84.3561	50.13	13	774.496	34.4	8	61.8301	34.4	8	375	39.5208	5.89697
g15364	uaa transporter	2.72	1				1.91582	2.72	1										1.84651	2.72	1							404	43.2949	9.68604
g15365	tyrosine-protein phosphatase pmp1	3.17	2				2.51479	1.22	1				2.98175	1.22	1				0	1.22	1	59.61	1.95	1	4.30566	1.95	1	821	89.5073	5.78271
g1537	atp synthase beta mitochondrial precursor	79.42	28	5118.73	67.77	22	549.67	67.77	22	3866.84	65.83	20	388.791	65.83	20	6915.9	79.42	28	718.382	76.89	27	3279.77	60.39	19	337.305	60.39	19	515	55.3487	5.68115
g15379	fungal specific transcription factor domain-containing protein	20.05	30	621.91	16.59	21	82.3645	15.68	20	173.328	7.04	7	19.0993	5.12	5	855.725	18.19	25	101.4	18.19	25	195.08	6.83	8	26.1358	6.83	8	1875	206.262	6.37939
g15385	hypothetical protein NECHADRAFT_77848 [Nectria haematococca mpVI 77-13-4]	0.79	1										0	0.79	1													1392	151.44	6.771
g1539	glycoside hydrolase family 13 protein	44.44	23	1344.26	42.88	20	139.918	42.88	20	353.742	24.93	11	43.1762	24.93	11	1036.8	38.32	17	113.003	40.6	19	840.118	36.61	17	95.8928	36.89	19	702	80.1443	6.1001
g15394	g15394.t1|---NA---	12.72	7	47.13	1.85	1	3.46171	3.05	2	218.954	8.21	4	17.769	8.21	4	79.9806	3.84	2	2.3745	3.84	2	87.43	5.17	3	7.1478	5.17	3	755	80.4284	9.0708
g15395	g15395.t1|---NA---	1.54	1																						0	1.54	1	456	50.0561	9.78857
g15396	grc3 protein	7.24	3	52.21	2.85	1	5.14632	4.01	2							0	1.16	1	2.31364	1.16	1	94.3133	4.4	2	9.99411	4.4	2	773	83.8947	7.03467
g15398	zinc iron transporter protein	7.25	2	60.31	2.69	1	3.58285	2.69	1	48.3592	2.69	1	6.05461	2.69	1	84.74	2.69	1	4.21998	2.69	1				0	4.55	1	483	51.2981	5.07178
g1540	atp-dependent clp protease	34.05	12	378.434	24.23	10	36.0402	24.23	10	106.92	2.61	1	4.69699	2.61	1	468.322	22.55	7	46.0112	28.37	8	100.95	2.61	1	4.81866	2.61	1	652	71.8752	7.85498
g15409	cyclin-dependent protein kinase complex component	13.54	3	76.72	9.79	2	8.70423	9.79	2													122.715	6.67	2	7.48289	2.92	1	480	51.7481	5.71924
g15417	hypothetical protein CH063_00099 [Colletotrichum higginsianum]	1.11	1													0	1.11	1										988	110.715	6.771
g15419	histone acetyltransferase type b catalytic subunit	32.63	10	250.189	25.21	7	23.2686	25.21	7	100.19	11.44	3	9.65815	11.44	3	48.1	9.53	2	6.99448	9.53	2	172.89	19.28	5	14.6025	11.44	3	472	54.0051	5.63037
g15420	pyrroline-5-carboxylate reductase	6.88	2	100.154	6.88	2	5.71118	6.88	2	72.35	2.75	1	4.86035	2.75	1	93.4416	6.88	2	3.74887	2.75	1	113.213	2.75	1	10.6832	2.75	1	509	56.4464	10.272
g15422	transcription factor vib-1	34.79	14	352.964	22.89	8	36.8655	15.36	6	119.573	8.89	4	22.557	11.6	6	353.275	23.34	9	34.2817	19.58	8	325.603	21.39	7	38.3209	17.62	6	664	72.3253	7.2251
g15424	dna polymerase delta catalytic subunit	6.76	5	59.74	2.71	2	7.045	4.87	3										2.28104	0.9	1	28.39	0.9	1	2.08651	1.89	2	1109	125.125	8.54346
g15429	adp-ribosylglycohydrolase family protein	3.53	1													38.05	3.53	1	0	3.53	1							340	35.5818	4.61475
g1543	cytochrome c oxidase polypeptide v	60.12	10	592.534	48.81	7	55.3156	48.81	7	177.91	29.76	4	20.1895	29.76	4	1006.07	60.12	10	98.1429	60.12	10	223.483	30.95	4	23.0516	39.29	5	168	18.8966	9.56885
g15430	methyltransferase domain-containing protein	14	3	62.6607	14	4	7.07463	14	4							26.13	4	1	2.63753	4	1	65.26	4	1	5.48237	7.43	2	350	39.4371	4.729
g15435	sam dependent methyltransferase	26.05	4	217.616	26.05	5	33.2497	19.46	4							30.12	8.68	1	7.16407	14.07	2	46.09	11.98	2	6.15039	11.98	2	334	37.5242	4.76709
g15438	cutinase transcription factor 1 alpha	8.88	6	133.44	7.8	4	8.81952	7.8	4	52.74	3	1	3.54901	3.96	2	80.4638	6.12	3	7.51586	6.12	3	79.2023	4.8	2	5.7154	4.8	2	833	93.1891	6.59521
g1544	mus7 mms22 family protein	2.79	10	240.871	2.43	8	24.3884	2.05	7	54.86	0.27	1	2.02471	0.27	1	202.319	2.18	8	24.1517	1.85	7	111.884	0.59	2	11.299	0.59	2	4440	486.349	5.96045
g15443	6-phosphogluconate dehydrogenase	15.52	7	162.962	12.64	5	16.6914	14.08	6	132.333	7.36	3	13.6864	7.36	3	203.898	11.2	5	21.2534	11.2	5	149.852	8	3	15.0761	8	3	625	67.2413	7.88428
g15445	hypothetical protein GLRG_08783 [Glomerella graminicola M1.001]	0.55	1													0	0.55	1										1991	216.901	9.53955
g15447	54s ribosomal protein l6	45.38	6	88.15	38.66	5	15.7119	38.66	5	42.85	15.97	2	4.25572	15.97	2	56.2376	29.41	3	8.38212	29.41	3	39.91	29.41	3	6.71929	29.41	3	119	12.7927	9.70068
g15449	beta tubulin	59.28	14	1615.3	57.72	13	184.751	52.35	12	382.22	19.24	5	43.7238	19.24	5	1133.77	59.28	14	121.447	59.28	14	772.072	46.53	9	83.5022	46.53	9	447	49.8931	5.05908
g15451	protein gcn20	28.1	17	818.439	24.37	14	70.9689	24.37	14	158.401	6.26	3	11.5863	3.99	2	778.623	20.64	13	62.4972	21.7	13	397.973	13.98	8	27.4283	13.98	8	751	82.8044	5.97314
g15455	tam domain methyltransferase	6.53	2	82.5624	6.53	2	6.27252	6.53	2	50.3432	6.53	2	5.78384	6.53	2	77.1505	6.53	2	6.72383	6.53	2	89.3402	6.53	2	6.42933	6.53	2	383	42.0609	4.89404
g15456	tam domain methyltransferase	5.64	2	31.4462	3.7	2	2.32344	3.7	2							48.79	2.09	1	2.70065	2.09	1				2.65962	1.93	1	621	70.0628	5.05908
g15464	peroxin 11c	6.79	1																0	6.79	1							280	30.2823	9.67139
g15465	iron-sulfur cluster assembly accessory protein	7.64	7	129.823	3.54	4	10.7181	3.54	4	217.048	5.98	6	22.0239	5.98	6	193.727	4.49	4	12.2833	4.49	4	186.809	2.2	2	11.9279	2.2	2	1270	137.291	4.97021
g15466	eukaryotic translation initiation factor 3	43.63	34	1300.93	39.35	26	127.852	39.35	26	449.769	18.75	13	47.37	19.79	14	865.69	30.79	21	81.4538	33.91	22	964.581	27.43	20	92.5351	27.43	20	864	96.8786	5.09717
g15468	60s ribosomal protein l7	42.12	12	704.101	31.51	9	73.1713	34.41	10	879.222	34.41	9	84.4786	34.41	9	770.749	42.12	12	82.8203	42.12	12	660.708	28.94	8	76.8175	28.94	8	311	35.8282	9.90576
g15469	40s ribosomal protein s14	66.23	9	1473.38	65.56	7	125.57	65.56	7	317.791	58.94	6	37.0536	58.94	6	1484.39	66.23	8	136.215	66.23	8	625.814	52.32	6	70.4111	52.32	6	151	16.1165	10.8433
g1547	oxoglutarate dehydrogenase	21.06	33	1267.66	14.07	22	131.833	14.07	22	1205.08	14.99	23	135.348	14.99	23	2268.3	19.9	30	267.054	17.97	29	1030.54	13.91	22	114.264	13.34	22	2488	277.183	7.40088
g15474	triosephosphate isomerase	62.75	12	899.215	56.28	9	96.0344	56.28	9	991.25	56.68	10	123.755	56.28	9	1363.74	62.35	10	143.769	62.35	10	1855.68	53.04	10	221.732	53.04	10	247	27.021	5.78271
g15477	nedd8-activating enzyme e1 regulatory subunit	22.55	8	102.303	9.64	3	16.0607	12.73	4	132.493	11.64	5	12.6671	11.64	5	127.613	13.45	5	17.5687	13.45	5	148.33	13.45	4	20.0181	13.45	4	550	59.7744	5.47803
g1548	cytosolic iron-sulfur protein assembly protein	12.08	8	97.78	3.63	2	2.81686	1.41	1	164.924	7.45	5	11.5776	6.45	5	134.804	7.15	4	6.90044	4.93	3	66.7033	4.73	3	5.44216	4.03	3	993	107.836	6.21436
g15485	ribosomal protein l24e	9.79	1													21.49	9.79	1										480	52.5571	9.40771
g15489	g15489.t1|---NA---	5.08	3							24.62	1.97	1	3.39392	1.97	1	22.13	3.11	2	5.81284	3.11	2	48.78	3.94	2	6.05521	3.94	2	964	100.745	6.31592
g1549	rna polymerase ii transcription factor b subunit 1	1.81	1													44.89	1.81	1	2.12526	1.81	1							662	73.0341	6.58057
g15491	c6 zinc finger protein	1.01	1	43.23	1.01	1	6.79175	1.01	1							20.62	1.01	1	2.48804	1.01	1							1090	118.645	8.99756
g15494	sorting nexin-3	21.15	3	222.095	21.15	3	14.6012	21.15	3	49.6236	5.77	1	7.24389	14.1	2	145.974	21.15	3	11.9405	21.15	3	165.85	21.15	3	10.8825	21.15	3	156	17.7864	9.64209
g15496	ubx domain-containing protein	10.16	3	48.41	10.16	3	5.22561	10.16	3							37.14	8.01	2	5.08048	8.01	2				0	3.52	1	512	57.5551	5.30029
g15497	pab-dependent poly -specific ribonuclease subunit pan3	14.62	7	116.84	9.49	5	10.6693	9.49	5	55.15	2.05	1	3.01953	2.05	1	41.02	3.21	2	2.02991	3.21	2	88.38	7.44	3	5.82009	5.13	2	780	85.2798	8.51416
g15502	glycosyltransferase family 34 protein	5.06	1													32.22	5.06	1	2.29476	5.06	1							316	37.7656	7.1665
g15504	phenylacetone monooxygenase	2.76	1	67.38	2.76	1	8.02139	2.76	1							51.27	2.76	1	8.25244	2.76	1	48.76	2.76	1	4.18261	2.76	1	580	64.035	6.66846
g15507	s-adenosylmethionine-dependent methyltransferase-like protein	6.47	2	65.89	6.47	2	5.04146	6.47	2							86.23	6.47	2	5.94573	6.47	2							464	49.9452	5.021
g15512	5-azacytidine resistance protein azr1	5.67	4	63.1067	1.93	1	5.86499	1.93	1							62.9591	4.77	3	7.24489	4.77	3	28.7	2.84	2	4.95503	2.84	2	776	82.2694	8.52881
g15514	succinate dehydrogenase iron-sulfur subunit	34.53	8	122.53	11.87	3	13.8264	11.87	3	143.136	20.5	5	21.2907	23.74	6	457.52	23.38	6	51.2488	23.38	6	117.202	15.47	4	17.5477	18.71	5	278	31.1627	8.17725
g15516	nad dependent epimerase dehydratase family protein	10.14	2	79.2714	10.14	2	5.08272	10.14	2	52.65	5.31	1	3.13441	5.31	1				2.27329	4.83	1	45.06	5.31	1	3.55201	5.31	1	207	23.5757	4.7417
g15518	phosphatidylinositol 3-kinase 3	7.3	12	371.76	5.77	9	28.2025	5.77	9				0	0.63	1	199.614	4.97	8	19.2938	4.97	8	208.057	3.89	6	10.7925	3.18	5	2234	247.977	7.07861
g15519	proteasome component c5	10.63	4	124.237	8.21	3	8.30439	8.21	3	115.533	8.21	3	12.7588	8.21	3	277.47	10.63	4	25.8015	10.63	4	114.31	8.21	3	12.5043	8.21	3	743	80.2519	7.95752
g15523	duf221 domain protein	1.97	2	36.8265	1.97	2	2.22655	1.97	2	37.32	1.07	1	2.21324	1.07	1	31.62	1.97	2	2.16914	1.97	2							1219	134.915	9.0415
g15527	hypothetical protein CH063_01200 [Colletotrichum higginsianum]	11.23	4	38.7635	6.57	2	11.6044	6.57	2							55.39	8.26	3	7.23658	8.26	3							472	51.6769	5.24951
g15529	hypothetical protein VDAG_03436 [Verticillium dahliae VdLs.17]	10.49	9	54.99	3.12	3	5.94187	3.12	3	53.48	2.43	2	8.33259	3.12	3	81.4787	8.15	7	15.0146	9.45	8	66	1.3	1	2.52663	1.3	1	1153	127.797	7.43018
g15532	glutamate carboxypeptidase	3.54	1	53.12	3.54	1	6.4411	3.54	1										4.83736	3.54	1							594	65.925	5.46533
g15537	predicted protein [Trichoderma reesei QM6a]	33.7	8	317.633	25	5	36.1965	25	5	233.83	19.2	3	17.3072	19.2	3	259.839	21.74	4	30.6123	21.74	4	362.68	27.9	5	37.2795	27.9	5	276	31.3913	6.75635
g15543	alkaline phosphatase	22.99	8	57.89	3.05	1	4.37474	3.05	1	54.39	3.05	2	7.05982	3.05	2	170.584	18.01	6	20.6362	19.61	7	84.0033	9.65	3	11.3849	9.65	3	622	69.4526	4.88135
g15544	fungal specific transcription factor domain protein	2.21	2										1.79048	1.05	1										2.05219	1.17	1	858	95.3242	6.50732
g15549	rna polymerase ii elongator complex subunit	10.98	6	153.983	6.69	4	10.7517	6.69	4	53.75	1.74	1	2.74089	1.74	1	56.8333	5.49	3	6.71977	5.49	3	91.97	3.48	2	4.79036	3.48	2	747	80.294	7.10791
g15550	smr domain-containing protein	0.84	1	24.48	0.84	1	2.74724	0.84	1							24.5	0.84	1	2.47294	0.84	1							1304	140.992	6.1001
g15551	cell division control protein cdc48	63.66	42	2619.99	63.54	41	293.678	63.54	41	937.639	33.9	20	93.1918	33.9	20	1496.8	47.68	32	179.595	50.49	33	1502.1	44.15	26	153.222	41.71	25	820	90.3667	5.08447
g15553	hypothetical protein THITE_2053870 [Thielavia terrestris NRRL 8126]	18.01	2										2.32437	9.32	1	95.0216	18.01	2	5.52904	18.01	2							161	17.0997	5.36377
g15554	zinc finger transcription factor 1	0.99	1																			0	0.99	1	0	0.99	1	1111	121.688	6.771
g15557	g15557.t1|---NA---	2.56	1													0	2.56	1	0	2.56	1							547	61.2911	10.6968
g15560	hypothetical protein VDAG_05811 [Verticillium dahliae VdLs.17]	15.81	2	52.96	7.91	1	3.27926	7.91	1							85.7459	15.81	2	3.27948	15.81	2				2.73738	7.91	1	215	23.9316	9.77393
g15562	involucrin repeat protein	7.49	9	21.36	1.11	1	6.45519	2.22	2	106.11	4.12	4	13.9097	4.12	4	84.6227	3.96	4	13.261	3.96	4	66.11	1.42	2	4.8578	1.42	2	1895	210.303	5.42725
g15572	zinc knuckle domain-containing protein	11.22	6							79.89	8.11	4	13.2784	8.11	4	56.25	3.11	1	6.6188	3.11	1	73.44	3.11	2	8.16347	3.11	2	740	79.233	6.97607
g15574	protein orm1	3.66	1																1.60903	3.66	1							328	35.7222	8.38232
g15577	o-methyltransferase family protein	15.83	6							112.76	3.35	1	6.76754	5.59	2				2.39689	5.03	2	31.86	2.23	1	4.94773	7.45	3	537	58.7522	8.01611
g1558	sart-1 family protein	3.94	2							35.91	3.94	2	5.23201	3.94	2							56.46	1.16	1	2.59975	1.16	1	864	96.457	5.35107
g15581	hypothetical protein [Magnaporthe oryzae 70-15]	30.28	2							36.89	24.65	1							3.87633	5.63	1							142	15.3519	8.20654
g15582	globin-like protein	48.44	12	824.634	48.44	12	74.5735	48.44	12	168.5	14.63	4	12.2928	14.63	4	606.917	45.56	11	66.655	45.56	11	300.304	21.58	6	26.1019	21.58	6	417	46.5996	7.89893
g15583	rhoptry protein	3.32	4	112.699	1.6	2	5.94612	1.6	2							138.78	1.6	2	8.01429	2.43	3				0	0.89	1	1565	172.782	6.53662
g15588	f-box protein pof7	9.39	2	36.38	5.09	1	3.23174	5.09	1										2.14652	1.96	1				2.01735	2.35	1	511	56.5745	7.02002
g15590	nacht and wd domain protein	1.81	1										0	1.81	1													997	111.664	6.82959
g15595	hypothetical protein FOXB_00403 [Fusarium oxysporum Fo5176]	25.93	3	79.2517	25.93	3	5.72447	25.93	3	32.21	8.02	1	2.03545	8.02	1	35.54	7.41	1	2.21869	7.41	1	30.95	8.02	1	1.9452	8.02	1	162	18.4122	5.5542
g15598	g15598.t1|---NA---	9.31	2	42.37	3.19	1	2.86467	3.19	1							46.01	3.19	1	6.07848	3.19	1				2.76548	9.31	2	376	42.404	11.019
g1560	pre-rrna processing protein	1.77	1													22.45	1.77	1	0	1.77	1							904	96.6944	5.10986
g15603	family pyridoxal phosphate enzyme	17.62	9	266.451	17.16	7	29.5963	17.16	7	47.65	4.02	2	4.92652	4.02	2	296.462	17.62	8	27.8583	13.14	7	170.1	6.34	3	12.6553	6.34	3	647	69.4349	10.0083
g15606	hypothetical protein CH063_03015 [Colletotrichum higginsianum]	6.08	4	121.877	3.8	3	9.88091	6.08	4							69.48	1.41	1	2.48159	1.41	1	51.81	2.82	2	4.52128	2.82	2	921	101.354	6.84424
g15607	hypothetical protein SMAC_00007 [Sordaria macrospora k-hell]	38.13	6	80.7787	10.89	2	6.49337	10.89	2	161.397	21.4	3	18.0963	21.4	3	166.055	18.68	3	9.97984	12.06	2	303.449	31.52	5	65.6417	31.52	5	257	27.2944	5.94775
g1561	kh domain-containing protein	8.71	12	132.285	5.63	7	21.1882	5.63	7	134.743	4.56	7	15.3007	4.56	7	241.299	5.16	7	22.1679	5.81	8	126.906	4.51	6	18.0444	4.51	6	1687	184.067	6.90283
g15611	hypothetical protein TRIVIDRAFT_161862 [Trichoderma virens Gv29-8]	2.96	1																						1.80425	2.96	1	506	58.9364	5.51611
g1562	acetolactate synthase small subunit	33.97	7	511.489	23.17	5	37.9693	26.98	6	146.866	14.29	3	6.21673	14.29	3	378.012	18.1	4	26.2309	18.1	4	185.76	15.87	3	12.8213	15.87	3	315	34.5351	6.53662
g15622	hypothetical protein FOXB_11925 [Fusarium oxysporum Fo5176]	3.16	1	103.127	3.16	1	5.29186	3.16	1							39.95	3.16	1	2.58324	3.16	1							412	44.7013	5.26221
g1563	duf974 domain-containing protein	7.73	2	61.04	3.97	1	5.67657	7.73	2													38.34	3.97	1	2.55803	3.97	1	453	50.2741	7.32764
g15630	ubiquitin carboxyl-terminal hydrolase	17.82	27	650.34	12.63	17	69.1024	10.74	15	424.019	7.58	11	36.8527	5.14	9	503.92	9.11	11	64.7896	9.11	11	710.44	9.2	14	63.0184	9.7	15	2217	242.374	5.14795
g15633	cleavage and polyadenylation specificity factor subunit 5	18.94	4	49.38	18.94	4	6.69792	12.5	3	40.94	11.36	2	2.31201	4.92	1	40.42	8.33	2	6.15914	14.77	3	32.57	6.44	1	2.7255	6.44	1	264	29.952	5.38916
g15634	upf0047 domain protein	31.58	7				4.75171	9.47	2				6.52051	9.47	2	69.5529	25.26	5	11.5277	25.26	5	24.9398	22.63	4	8.10911	22.63	4	190	21.2539	7.59131
g15635	predicted protein [Verticillium albo-atrum VaMs.102]	8.63	3							136.595	5.58	2	6.9387	5.58	2							151.465	6.09	2	7.60179	6.09	2	591	62.5751	9.26123
g15636	nadh-ubiquinone oxidoreductase	8.89	2	121.19	3.84	1	7.49635	3.84	1	144.17	8.89	2	15.8521	8.89	2	248.519	8.89	2	22.5415	8.89	2	150.94	8.89	2	10.5177	3.84	1	495	53.069	11.0776
g15637	ph-response transcription factor pacc rim101	17.4	6	43.73	6.5	1				21.24	2.28	1				121.62	11.38	3	11.0161	4.88	2	109.655	12.52	4	8.23491	6.02	3	615	66.3819	8.19189
g15639	wd tetratricopeptide repeat domain-containing protein	13.31	5							43.8767	8.17	3	2.77308	6.08	2				3.16566	6.08	2	110.243	11.03	4	8.62308	8.94	3	526	59.2909	4.84326
g15641	g15641.t1|6-phosphogluconolactonase	23.38	14	403.793	13.39	8	37.7693	13.39	8	957.769	16.59	10	84.033	19.3	11	447.572	14.55	9	37.2933	12.8	8	820.862	17.17	10	71.3165	17.17	10	1031	110.645	9.15869
g15643	hypothetical protein FG07030.1 [Gibberella zeae PH-1]	5.21	2										2.34139	2.98	1							25.69	2.23	1	5.68406	2.23	1	537	57.087	11.1802
g15644	hypothetical protein FOXB_07670 [Fusarium oxysporum Fo5176]	9.93	4							75.5642	6.44	3	9.05594	6.44	3	45.1433	8.19	3	8.91779	8.19	3	67.5267	4.7	2	10.2397	4.7	2	745	79.1439	8.45557
g15647	hypothetical protein TRIVIDRAFT_114033, partial [Trichoderma virens Gv29-8]	3.91	2													36.6545	3.91	2	4.1344	3.91	2							665	73.0586	6.88818
g15652	hypothetical protein MAA_06788 [Metarhizium anisopliae ARSEF 23]	7.48	1	29.92	7.48	1	2.14034	7.48	1																			107	11.8932	10.3745
g15653	wound-responsive protein ked	12.63	2													268.79	12.63	2	15.4816	12.63	2	68.8277	12.63	2	3.11193	12.63	2	293	31.5451	9.59814
g15657	c6 transcription factor	5	1													33.28	5	1										360	38.8747	6.46826
g1566	ribosomal rna-processing protein 12	19.8	16	472.087	19.11	15	58.7922	19.11	15	36.43	2.99	3	6.11236	2.99	3	162.73	10.15	8	24.3503	10.15	8	201.893	6.57	6	18.4133	5.2	5	1172	129.372	5.77002
g15661	annexin anxc4	8.88	10	69.1785	6.96	8	24.8089	6.9	8				2.16609	0.96	1	129.281	6.39	7	28.5999	7.28	7				6.40516	2.88	2	1565	175.365	9.61279
g15665	snare domain-containing protein	12.8	2	32.6606	12.8	2	2.84107	6	1							22.45	6	1	2.13078	6	1							250	27.4536	4.7417
g15674	metal resistance protein ycf1	27.69	3	67.29	20.77	2	5.61665	20.77	2	37.33	10.77	1	2.28318	10.77	1	172.029	27.69	3	19.0411	27.69	3							130	13.9583	5.23682
g15679	sporulation protein rmd1	27.12	5	126.721	19.18	3	7.85267	19.18	3							190.315	27.12	5	16.2441	27.12	5							365	41.0974	6.3667
g15685	g15685.t1|v-snare	14.74	3	48.44	12.42	2	9.67633	12.42	2							128.5	14.74	3	19.1957	14.74	3	26.54	6.95	1	4.58101	6.95	1	475	53.1342	9.33447
g1569	60s ribosomal protein l26	31.82	6	178.234	29.55	4	35.0384	29.55	4	396.496	31.82	5	74.3565	31.82	5	175.414	25	4	39.4105	25	4	377.28	26.52	5	73.8895	26.52	5	132	15.0914	11.019
g15693	tfiid associated protein	21.26	7	129.976	15.42	5	17.1135	18.22	6	79.2411	6.54	2	6.07807	8.64	3	74.72	10.28	3	6.79526	10.28	3	58.5544	2.8	1	5.46787	2.8	1	428	46.9214	6.80029
g15698	autophagy protein atg27	9.75	5	162.88	7.89	4	14.7121	7.89	4	96.8328	1.86	1	8.39316	1.86	1	74.8596	3.72	2	9.73727	3.72	2							646	71.3635	5.63037
g15699	diphthamide biosynthesis protein 1	3.8	1	27.65	3.8	1	0	3.8	1																			447	49.1844	7.25439
g15701	40s ribosomal protein s6	19.37	9	621.669	18.59	7	76.2504	18.59	7	338.327	17.02	6	41.4845	19.11	7	624.52	19.37	8	69.1244	19.37	8	594.332	19.11	7	72.5787	19.11	7	382	43.3051	10.0083
g15702	haloacid dehalogenase-like	11.21	4				2.54272	1.87	1	47.78	2.21	1	2.14809	2.21	1	34.74	4.07	2	5.98846	4.07	2	76.0496	7.13	3	4.84713	3.74	2	589	62.6547	4.80518
g15703	g15703.t1|---NA---	7.39	1																0	7.39	1							176	19.663	11.4878
g15706	nucleoporin nic96	39.41	21	689.839	31.69	17	81.2916	32.76	18	71.0433	8.12	5	10.4822	8.12	5	237.044	20.91	10	36.2421	19.44	11	278.091	19.97	9	38.4341	19.97	10	751	83.7616	6.63916
g15709	ubx domain protein	31.66	8	32.95	7.82	2	6.53212	7.82	2	115.654	16.03	4	14.4381	16.03	4	193.117	11.42	3	18.0591	11.42	3	159.793	21.64	6	21.17	28.06	7	499	56.2602	4.69092
g15713	isocitrate dehydrogenase subunit 1	49.74	14	933.338	41.84	12	125.02	44.47	13	341.003	33.95	9	43.3502	33.95	9	880.319	37.37	10	128.222	47.37	13	481.207	31.84	8	74.5843	31.84	8	380	40.889	8.04541
g15718	nucleoside-diphosphate-sugar epimerase	9.01	1										0	9.01	1													222	24.2714	8.38232
g1572	cytochrome-c oxidase assembly protein	22.36	8	180.437	17.55	5	11.4187	17.55	5	115.604	11.3	3	9.94	11.3	3	171.246	14.18	4	11.5953	14.18	4	31.01	2.4	1	2.59063	5.77	2	416	45.6149	8.71924
g15722	mitochondrial metalloendopeptidase oma1	5.61	1																0	5.61	1							303	34.4587	9.61279
g15723	acetylglutamate synthase	1.2	1	37.7	1.2	1	1.68188	1.2	1																			836	91.8306	8.104
g15724	bar domain protein	46.58	11	246.166	27.33	6	33.3482	27.33	6	208.85	20.81	4	18.0838	20.81	4	137.093	31.68	6	19.1091	31.68	6	251.747	25.78	5	24.1056	25.78	5	322	35.3909	5.22412
g15725	nadh-ubiquinone oxidoreductase kda subunit	22.99	7	459.464	16.4	6	48.6491	16.4	6	294.059	10.25	4	26.0396	10.25	4	883.78	22.99	7	64.0965	16.4	6	253.673	10.25	4	20.4901	10.25	4	683	74.9665	7.72314
g1574	related to tpa inducible protein	7.48	3	37.56	4.58	1	3.84357	4.58	1	57.52	4.58	1	6.17716	6.26	2	58.96	4.58	1	3.78501	4.58	1	47.7	6.26	2	9.39131	7.48	3	655	68.318	7.09326
g15743	eukaryotic translation initiation factor 4e	36.67	6	145.876	32.67	5	21.0776	32.67	5	59.8016	14.67	2	7.9297	14.67	2	68.25	22.67	4	16.3571	22.67	3	46.39	8	1	0	8	1	150	16.9544	5.33838
g15746	histone deacetylase interacting	24.98	23	386.643	20.51	18	61.3718	21.13	19	115.66	5.85	4	14.2936	5.85	4	204.102	12.59	11	40.1629	12.59	11	237.456	9.64	7	29.0175	10.19	8	1453	161.129	6.53662
g15748	acetyl- acetyltransferase	58.4	13	692.326	47.12	10	85.4295	47.12	10	677.538	49.37	11	83.0263	37.84	9	1170.05	49.37	11	134.58	49.37	11	1065.02	43.86	10	117.467	43.86	10	399	41.2994	6.55127
g15749	116 kda u5 small nuclear ribonucleoprotein component	31.43	20	699.765	25.31	16	81.8783	20.31	14	126.302	5.82	4	11.4846	5.82	4	376.722	17.35	12	51.9461	14.9	11	479.535	21.12	12	47.7862	18.67	11	980	109.274	5.0083
g15751	hypothetical protein MYCTH_2309397 [Myceliophthora thermophila ATCC 42464]	24.62	3													106.708	17.95	2	8.08307	17.95	2	57.07	6.67	1	3.16815	6.67	1	195	21.4312	7.60596
g15758	dna-directed rna polymerase iii subunit rpc6	5.52	1																						2.2176	5.52	1	145	16.1582	5.18604
g15760	heat shock protein sti1	29.09	26	557.797	19.08	15	76.6016	19.08	15	1081.09	25.24	18	124.649	25.24	18	1082.53	25.43	21	134.024	25.43	21	1229.16	25.72	22	147.658	26.97	23	1038	111.413	6.78564
g15761	hypothetical protein GLRG_08526 [Glomerella graminicola M1.001]	13.5	8	413.942	10.74	6	36.9927	8.65	6	152.16	3.33	2	8.30636	3.33	2	237.266	9.51	5	29.9392	10.55	6	234.193	7.79	5	21.8776	7.79	5	1052	112.535	6.85889
g15763	hypothetical protein CCM_00158 [Cordyceps militaris CM01]	10.93	5							55.65	4.42	2	9.62971	4.42	2	37.94	6.51	3	7.70127	4.11	2	36.14	2.48	1	5.66821	2.48	1	1290	138.866	5.12256
g15768	cytidine and deoxycytidylate deaminase zinc-binding region	17.21	4	127.059	17.21	4	12.422	14.75	3							139.47	9.43	2	11.9567	9.43	2							488	51.5356	6.69775
g1577	endoribonuclease ysh1	5.22	4	102.013	3.48	3	4.4195	3.48	3							45.57	1.13	1	1.95196	1.13	1	34.4	1.74	1	5.15816	1.74	1	1149	124.706	5.97314
g15776	phenol 2-monooxygenase	6.9	3							21.97	1.72	1				33.57	5.17	2	5.56558	5.17	2							638	70.9377	6.68311
g15778	ulp1 protease family protein	5.86	3	29.18	4.52	2	4.12942	4.52	2										3.88881	3.85	2							597	66.4984	6.21436
g15783	sh3 domain signalling protein	12.47	5	40.79	5.16	2	4.20401	7.53	3				0	2.37	1										2.76802	2.58	1	465	51.106	8.17725
g15788	g15788.t1|---NA---	5.03	1	26.12	5.03	1																						159	17.4115	9.31982
g15789	response regulator mcs4	20.23	10	206.876	18.61	8	35.4696	20.06	9	132.895	7.28	3	17.8314	7.28	3	226.26	16.83	7	31.4238	18.28	8	161.466	5.66	3	17.8893	5.66	3	618	68.9609	9.87646
g1580	ornithine carbamoyltransferase	32.58	8	263.717	16.29	4	23.5473	16.29	4	478.912	23.03	6	41.1521	23.03	6	405.565	24.72	6	39.0429	28.65	7	409.011	20.22	5	34.3526	20.22	5	356	37.9783	6.80029
g15803	uncharacterized oxidoreductase ygbj	4.55	2																1.68919	2.07	1				0	2.48	1	484	51.55	5.33838
g15806	acyltransferase-like protein	7.16	2	47.22	7.16	2	6.65028	7.16	2				2.50334	3.96	1	38.79	7.16	2	6.03604	7.16	2	29.75	3.96	1	3.30766	3.96	1	656	74.001	9.30518
g15807	ankyrin repeat domain-containing protein 28	0.93	1							30.0762	0.93	1	2.20883	0.93	1							24.07	0.93	1	0	0.93	1	1512	166.503	5.80811
g15812	oxidoreductase domain-containing protein	44.08	10	184.07	20.11	5	27.9983	20.11	5	108.718	15.43	4	15.22	8.82	3	357.547	34.71	8	49.1565	28.93	7	298.566	24.24	6	51.2276	24.24	6	363	39.1057	6.40479
g15813	basic proline-rich protein	2.03	1													56.16	2.03	1	1.87981	2.03	1							592	61.1962	4.17041
g15815	mitochondrial division protein 1	6.45	5	58.0926	3.87	3	7.49706	3.87	3							78.11	1.57	1	6.44053	3.68	2				2.027	1.01	1	1086	119.586	5.94775
g15816	ame: full=protein bcp1 - [bcp1_gibze]	7.3	4	92.82	5.99	3	14.881	5.99	3	147.97	5.99	3	13.42	5.99	3	37.82	1.75	1	3.09079	3.8	2	202.28	5.26	3	18.3583	5.26	3	685	76.3775	9.33447
g15817	chorismate mutase	4.01	3	99.4148	4.01	3	7.60805	4.01	3							73.3292	4.01	3	7.91516	4.01	3	28.33	1.03	1	2.80397	1.03	1	972	108.305	7.66455
g1582	vesicle transport v-snare protein	37.66	6	183.06	28.57	4	14.1841	28.57	4	85.3179	15.58	2	7.98793	19.91	3	90.37	28.57	4	12.6951	28.57	4	39.13	9.52	2	2.2378	9.52	2	231	25.5274	7.51807
g15822	casein kinase i isoform delta	2.99	1																						0	2.99	1	301	34.7535	6.80029
g1583	uba domain-containing protein ucp14	17.82	3	108.858	13.45	2	7.69299	17.82	3							112.512	13.45	2	7.90983	13.45	2							275	30.3198	9.93506
g15834	aminopeptidase y	10.38	5							91.676	7.23	3	11.4563	8.96	4	146.509	7.23	3	15.8771	8.65	4	56.8667	5.5	2	7.698	5.5	2	636	67.8119	4.83057
g15838	viral a-type inclusion protein repeat protein	12.86	11	67.22	2.13	1	7.52347	2.13	1	226.99	9.91	7	30.3012	11.47	9	161.57	4.91	4	12.9821	4.91	4	178.102	7.45	5	21.6977	7.45	5	1221	134.639	5.37646
g15840	hypothetical protein CH063_13443 [Colletotrichum higginsianum]	17.54	6	102.7	7.52	2	5.03525	7.52	2	37.9	7.52	1	2.44715	2.51	1	148.92	15.04	4	20.3311	17.54	5	78.5367	7.27	2	13.3104	7.27	2	399	44.1981	7.00537
g15843	serine threonine-protein kinase srpk2	21.96	4	97.15	13.18	3	11.7081	13.18	3	20.9	4.39	1	2.18654	4.39	1	60.2567	9.12	2	6.41098	9.12	2	124.61	17.91	3	17.493	17.91	3	296	32.7067	8.27979
g15848	aspartyl aminopeptidase	43.51	14	176.75	22.14	6	16.7244	18.13	5	211.669	22.9	6	24.5431	22.9	6	492.722	35.11	10	48.9254	31.11	9	236.372	25.76	8	27.1511	21.76	7	524	57.0667	6.44287
g15852	duf1941 family protein	4.98	4	78.59	3.84	3	9.26542	3.84	3							75.03	2.59	2	7.35486	2.59	2	40.03	1.14	1	2.4769	1.14	1	964	105.353	6.78564
g15854	dna ligase	3.42	3	23.43	1.27	1	2.27949	0.71	1							58.39	1.43	1	3.28737	1.43	1							1259	137.34	5.65576
g15857	fad dependent	36.74	17	636.579	30.49	13	63.1943	30.49	13	640.698	26.7	11	61.6342	26.7	11	921.274	34.85	14	102.074	35.23	15	622.997	30.68	11	61.1901	30.87	12	528	55.6175	7.25439
g15859	diphthamide biosynthesis protein 2	10.26	3	75.0517	10.26	3	8.11726	10.26	3													116.146	6.25	2	6.98344	6.25	2	624	66.9391	4.55127
g15863	hypothetical protein NECHADRAFT_39969 [Nectria haematococca mpVI 77-13-4]	4.97	1	56.55	4.97	1	0	4.97	1													52.39	4.97	1	2.01662	4.97	1	382	42.1287	7.38623
g15867	mboat family protein	7	3	29.97	2.21	1	5.60153	2.21	1							65.03	3.13	1	2.94149	3.13	1				1.73429	1.66	1	543	60.8975	9.53955
g15868	gdp-mannose transporter	4.1	2				2.84257	4.1	2																			390	42.5219	8.67529
g15870	short-chain dehydrogenase	8.4	2	93.5	8.4	2	6.42253	8.4	2																			357	39.0344	5.69385
g15871	-dihydroxy-3-keto-5-methylthiopentene dioxygenase	56.4	9	132.468	33.14	5	17.0292	37.79	6	163.589	33.14	5	35.2284	33.14	5	113.765	23.84	4	17.25	23.84	4	106.45	25.58	4	10.3751	25.58	4	172	20.4702	5.49072
g15873	regulator of g-protein signaling	2.45	1	20.02	2.45	1	0	2.45	1	24.77	2.45	1	2.92735	2.45	1							23.9	2.45	1	4.07743	2.45	1	611	66.581	7.26904
g15875	glycerol-3-phosphate dehydrogenase	3.68	1													25.74	3.68	2	0	3.68	2							679	75.1212	7.04932
g15876	nicotinamide riboside kinase 1	15.86	6	327.766	14.93	5	33.9825	14.93	5	78.19	2.61	1	6.09665	8.02	2	403.69	13.06	4	36.1112	13.06	4				0	2.8	1	536	58.9068	5.37646
g15882	calcium-transporting atpase	1.79	1				1.64159	0.66	1										0	1.13	1							1059	115.634	5.13525
g15885	tam domain methyltransferase	22.07	4	85.9848	18.99	5	20.9754	22.07	6	39.16	5.87	2	1.81954	5.87	2	39.53	6.98	2	7.62334	6.98	2	58.1933	14.8	3	15.8405	14.8	3	358	40.1537	4.69092
g1589	malate dehydrogenase (nadp+)	23.09	11	374.941	20.29	8	36.1881	20.29	8	50.64	1.32	1	2.6887	1.32	1	290.645	10.74	5	24.5759	10.74	5	213.057	11.18	6	19.3073	8.68	5	680	76.0904	6.34131
g15900	pyruvate decarboxylase	23.57	19	641.315	18.64	14	58.9034	19.44	15	451.3	14.78	10	43.9639	14.78	10	795.99	19.53	15	66.6577	17.29	14	708.731	14.34	10	79.0834	12.63	9	1116	121.713	6.87354
g15901	augmenter of liver regeneration	17.76	5							67.0627	10.31	3	7.65883	10.31	3	41.91	3.73	1	3.97344	3.73	1	245.213	17.76	5	32.7353	17.76	5	456	50.8768	9.05615
g15902	uroporphyrinogen-iii synthase	8.66	2	109.632	5.37	1	4.55196	5.37	1	39.88	5.37	1	0	5.37	1	35.52	3.28	1	2.88118	3.28	1							335	36.3364	5.47803
g15904	oxidation resistance protein 1	11.08	2				2.35334	4.11	1													39.44	6.96	1	2.28502	6.96	1	316	33.8193	5.10986
g15908	g15908.t1|---NA---	4.22	1																3.01183	4.22	1							640	69.2592	7.1958
g15910	duf1750-domain-containing protein	25.17	12	178.087	17.05	9	24.5184	21.24	10	79.8909	5.82	3	8.72721	5.82	3	170.789	9.61	5	18.038	13.8	6	74.02	8.93	3	15.7193	8.93	3	739	78.486	5.03369
g15911	rnp domain protein	18.44	5	47.41	11.45	2	7.49954	11.45	2	61.87	18.16	4	15.7966	18.16	4	84.03	11.45	2	12.3983	11.45	2	70.59	18.44	5	16.5102	18.16	4	358	37.6189	9.68604
g15924	protein kinase byr1	34.09	2	54.3853	34.09	2	7.8898	34.09	2	21.14	20.45	1	2.31813	20.45	1	68.9867	20.45	1	3.28712	34.09	2	20.8	20.45	1	2.66412	20.45	1	88	9.56202	5.50342
g15927	dynein light chain	6.11	4	68.33	5.11	3	11.4177	5.11	3	28.26	1	1	2.09571	1	1	47.2925	5.11	3	8.84774	5.11	3	30.44	2.37	2	4.24778	2.37	2	802	91.0881	10.4038
g15928	pre-rrna processing protein	22.55	12	80.176	5.55	4	12.3445	6.73	5	103.125	6.14	3	13.5953	6.14	3	59.98	3.31	2	7.12102	3.31	2	197.274	14.4	7	26.0014	17	8	847	93.0293	5.59229
g15935	vacuolar protein sorting-associated protein 45	14.93	12	282.881	9.72	8	28.9163	10.87	9	27.66	2.39	1	5.65852	3.27	2	123.661	3.98	4	8.03772	3.98	4	118.07	3.53	2	12.3834	4.68	3	1132	123.622	8.23584
g15937	mitochondrial outer membrane protein mmm1	9.1	3				0	2.28	1							113.74	6.83	2	8.12754	6.83	2	78.59	3.64	1	5.57356	3.64	1	659	72.7517	6.0874
g1594	small nucleolar ribonucleoprotein complex subunit	19.81	24	646.518	14.21	16	51.834	12.36	14	317.992	6.31	8	27.9153	6.31	8	536.032	13.28	16	50.1501	13.28	16	391.755	5.12	6	33.1099	5.12	6	1837	201.552	5.94775
g15945	peptidyl-prolyl cis-trans isomerase cyp6	8.09	5	62.94	4.68	3	8.22921	4.68	3							20.98	2.45	2	2.22808	1.17	1	66.3	3.4	2	8.04005	4.57	3	940	102.074	5.93506
g15946	dna-dependent rna polymerase i subunit a43	11.7	4	33.7451	6.37	2	2.37506	6.37	2	56.5025	6.16	2	4.33711	6.16	2	22.36	1.85	1	1.87535	1.85	1	37.29	3.49	1	2.06849	3.49	1	487	54.2471	5.59229
g15949	g15949.t1|---NA---	5.44	1																0	5.44	1							349	39.1207	8.17725
g1596	eukaryotic translation initiation factor 4e-4	34.09	8	366.106	29.83	7	40.1536	29.83	7	69.5065	7.67	2	5.21539	7.67	2	298.167	34.09	8	35.9853	34.09	8	75.12	12.5	3	11.4203	12.5	3	352	38.066	9.65674
g15960	g15960.t1|protein	13.36	2	46.0775	13.36	2	7.11484	13.36	2				2.71212	7.69	1	66.7229	13.36	2	13.046	13.36	2				0	7.69	1	247	27.0484	11.6929
g15963	mitochondrial phosphate carrier protein 2	18.16	5	263.705	18.16	5	28.1963	18.16	5	85.74	6.32	2	4.15492	6.32	2	263.895	18.16	5	23.7457	18.16	5				1.93292	3.42	1	380	41.519	9.18799
g15965	cystathionine beta-	17.33	5	186.47	17.11	4	25.527	17.11	4	54.08	13.78	3	11.0203	13.78	3	177.59	17.11	4	21.2429	17.11	4	268.968	10.44	4	31.9698	10.44	4	450	48.5131	5.88428
g15966	conserved hypothetical protein [Verticillium albo-atrum VaMs.102]	24.36	3	62.08	16.67	2	2.57982	6.84	1	113.56	16.67	2	7.70932	16.67	2	67.1159	16.67	2	5.02385	16.67	2	134.454	24.36	3	9.07995	24.36	3	234	26.1424	7.02002
g15968	pex11 domain protein	3.55	1	62.97	3.55	1	2.47019	3.55	1										1.84388	3.55	1							282	30.328	7.15186
g15969	nadh-ubiquinone oxidoreductase 51 kda mitochondrial precursor	48.93	19	976.223	40.36	15	110.655	44.46	18	468.135	30.18	11	52.0487	30.18	11	1222.85	47.14	18	109.788	42.68	17	523.056	35.71	12	47.0587	29.64	10	560	61.669	8.20654
g1597	alpha beta fold family	3.16	2				1.75824	3.16	2							24.15	1.2	1	2.40619	3.16	2				1.92929	1.96	1	664	73.3747	7.2251
g15970	transferase hexapeptide domain-containing protein	1.6	1																						0	1.6	1	873	94.2204	9.20264
g15975	small nuclear ribonucleoprotein	2.47	1							47.72	2.47	1	3.85469	2.47	1	37.29	2.47	1	3.55494	2.47	1	57.98	2.47	1	2.70159	2.47	1	364	39.5243	9.62744
g15977	ubiquitin carboxyl-terminal hydrolase	46.76	22	429.16	34.71	13	49.0756	33.99	13	127.626	15.29	7	15.1931	13.85	6	385.029	27.88	11	50.9287	27.88	12	288.59	23.56	10	28.6118	23.56	10	556	62.2217	5.59229
g15980	phosphoglycerate mutase family protein	18.08	4										0	3.39	1							123.789	18.08	4	14.1647	18.08	4	354	39.8556	6.25244
g15981	2-heptaprenyl- -naphthoquinone	15.36	3	65.06	3.48	1	3.33329	3.48	1	67.2533	8.41	2	5.93995	3.48	1	85.72	8.41	2	2.30951	8.41	2	57.65	15.36	3	7.47692	8.41	2	345	37.76	6.26514
g1599	ctd kinase subunit alpha	1.78	2							33.41	0.78	1	3.28908	0.78	1	32.49	0.78	1	3.51194	0.78	1	56.29	1.78	2	6.81992	1.78	2	1406	158.034	10.1694
g15992	zn-dependent hydrolase oxidoreductase family	10.67	3	26.89	8.12	2	8.57817	10.67	3	24.61	2.78	1	2.98638	2.78	1	61.28	5.34	2	9.05965	5.34	2							431	47.6027	7.07861
g15993	vacuolar iron transporter	3.21	1	21.8	3.21	1																						312	32.0622	5.42725
g15997	dcp1-like decapping family protein	2.55	1	87.7892	2.55	1	4.41427	2.55	1							43.32	2.55	1	2.42685	2.55	1							431	46.5872	6.85889
g15998	protein hob3	22.77	9	133.15	14.96	5	15.4538	14.96	5	50.6109	10.49	4	10.8283	10.49	4	176.276	10.04	4	18.699	10.04	4	141.707	15.63	5	13.9978	15.63	5	448	49.3972	6.66846
g16009	60s ribosome biogenesis protein sqt1	15.91	5	96.24	7.02	2	11.6379	7.02	2	144.601	8.47	2	10.8947	8.47	2	189.751	14.05	4	20.1408	14.05	4	192.051	10.95	3	20.1673	12.81	4	484	49.9555	4.50049
g1601	g1601.t1|---NA---	2.15	1													0	2.15	1	0	2.15	1							326	35.3981	9.84717
g16010	isocitrate lyase	16.68	13	156.705	5.5	5	21.8531	5.5	5	241.567	9.11	7	31.1172	9.11	7	416.9	15.51	11	58.1909	13.71	10	241.675	7.39	5	32.6062	7.39	5	1109	119.063	5.36377
g16011	methylcitrate synthase precursor	22.5	9	70.61	6.94	3	9.3927	6.94	3	174.511	10.49	5	19.5984	13.37	6	191.915	12.86	5	23.3675	12.86	5	232.208	12.35	5	21.03	13.54	6	591	64.8021	9.59814
g16012	exocyst complex protein exo70	10.53	5	67.56	9.12	4	2.09961	9.12	4																2.37219	1.42	1	636	70.1922	8.96826
g16013	duf455 domain-containing protein	3.54	4	26.1	0.82	1	3.52658	1.89	2							34.53	1.89	2	3.13319	2.64	3				0	0.91	1	1214	135.778	6.26514
g1602	hypothetical protein NECHADRAFT_96234 [Nectria haematococca mpVI 77-13-4]	2.5	1																						2.04765	2.5	1	400	43.2127	9.49561
g16034	spermine spermidine synthase	11.74	6	25.8	3.63	2	0	3.63	2	74.07	6.22	3	5.29231	4.15	2	36.99	3.97	2	4.32201	3.97	2							579	62.9911	5.92236
g16037	hypothetical protein THITE_2077609 [Thielavia terrestris NRRL 8126]	37.44	6	179.157	23.65	4	10.3665	23.65	4	192.823	22.66	3	11.1462	22.66	3	416.139	37.44	6	28.2832	37.44	6	242.57	29.06	4	18.0938	29.06	4	203	21.3865	4.17041
g16039	phosphoglucomutase 2	69.2	25	809.296	42.75	16	74.7529	42.75	16	1133.46	50.54	20	108.67	50.54	20	1194.16	58.7	19	117.521	60.33	20	1575.97	55.07	19	146.396	55.07	19	552	59.8544	5.66846
g1604	gle1-like protein	18.77	5	72.2	8.92	3	8.7574	10.41	4	32.18	3.72	1	3.46839	3.72	1	26.24	3.72	1	3.84577	3.72	1	72.36	12.08	2	6.48059	3.72	1	538	57.9322	9.74463
g16056	hypothetical protein CH063_14528 [Colletotrichum higginsianum]	17.31	4							23.3	8.17	2	4.92111	8.17	2	96.7591	17.31	4	10.7763	17.31	4	35.08	3.37	1	3.11986	3.37	1	208	22.8594	7.98682
g16060	rnase h domain protein	14.36	4	52.41	7.05	2	2.75487	7.05	2	45.32	7.59	2	5.73299	7.59	2							20.15	7.32	2	2.10237	3.79	1	369	40.1083	8.55811
g16065	hypothetical protein GLRG_05230 [Glomerella graminicola M1.001]	5.58	1	49.92	5.58	1	2.64886	5.58	1																			269	29.2753	7.41553
g1607	cell wall biogenesis protein phosphatase	30.96	33	1152.2	24.65	25	135.237	23.53	25	364.438	11.43	11	40.3915	11.43	11	1179.2	21.9	22	135.903	23.9	24	1142.29	17.45	18	107.565	15.89	17	1347	148.125	7.26904
g16071	hypothetical protein MYCTH_2065465 [Myceliophthora thermophila ATCC 42464]	2.34	1																						0	2.34	1	598	66.2383	7.25439
g16075	mfs multidrug transporter	5.49	1	23.34	5.49	1	6.00685	5.49	1							46.43	5.49	1	3.74298	5.49	1							546	59.7198	7.6792
g16077	aldo-keto reductase	1.86	1				2.05807	1.86	1																			805	87.539	8.17725
g16079	histone acetylation protein 2	5.9	2	51.19	5.9	2	4.15611	5.9	2										0	3.83	1							339	37.3376	7.34229
g16087	fungal specific transcription factor domain-containing protein	1.81	1													0	1.81	1										386	42.6154	5.08447
g16091	histone h3	19.71	2				2.24502	9.49	1	47.53	10.22	1	2.79952	10.22	1	52.4	10.22	1	3.73623	10.22	1							137	15.7405	10.9165
g16092	xaa-pro aminopeptidase	40.26	16	0	1.76	1	0	1.76	1	479.335	27.67	11	65.3294	24.89	10	624.06	36.46	14	68.1546	32.94	13	799.016	32.8	12	72.4621	32.8	12	683	75.2394	6.25244
g16096	mn2+ homeostasis protein	2.75	2	27.72	1.22	1	0	1.22	1	37.97	1.53	1	2.27213	1.53	1	27.86	1.53	1	2.1977	1.53	1							654	71.9808	9.26123
g16098	oxygenase-like protein	42.44	16	648.167	29.32	11	48.4047	24.69	11	52.56	2.31	1	3.43474	2.31	1	383.304	15.59	7	36.9354	15.59	7	214.258	17.44	6	23.0624	18.83	7	648	71.8156	4.88135
g16101	ribulose-phosphate 3-epimerase	10.45	2													23.99	10.45	2	5.73376	10.45	2							507	55.7481	7.84033
g16102	aminotransferase class-v	28.35	8							77.4224	11.65	3	6.01141	7.34	2	129.936	22.03	6	13.9671	17.47	5	78.7432	6.08	2	6.90713	6.08	2	395	42.8549	5.79541
g16103	g16103.t1|---NA---	9.66	1																0	9.66	1							238	26.0977	7.47412
g16109	pol ii transcription elongation factor subunit	35.93	9	148.065	22.88	6	33.9721	22.88	6	90.4933	10.98	2	11.2073	10.98	2	217.634	27.23	7	33.0965	27.23	7	71.18	25.4	6	36.3496	25.4	6	437	48.0507	9.5542
g1611	2og-fe oxygenase superfamily protein	30.23	7	213.472	25.87	6	12.961	21.8	5	37.4367	14.83	3	2.77273	14.83	3	113.207	14.53	3	12.2117	14.53	3	171.287	26.16	6	13.7988	26.16	6	344	37.3279	5.73193
g16111	carbon response regulator	26.72	6				0	3.74	1	69.7996	6.9	2	3.84739	6.9	2	124.843	13.79	3	24.2944	13.79	3	99.9001	18.39	4	17.6428	18.39	4	348	38.0307	9.87646
g16124	phosphoinositide phosphatase	3.97	2	32.19	2.05	1													0	1.92	1							731	78.5588	7.45947
g1613	xpg i-region protein	39.2	20	681.45	29.6	13	54.7759	27.2	12	78.79	6.27	3	9.18683	6.27	3	533.972	26.67	12	58.8683	26.67	12	315.946	14.8	9	27.5696	14.8	9	750	84.3271	5.75732
g16135	mrna binding post-transcriptional regulator	30.66	8	545.597	21.17	5	53.8813	25.55	6	149.378	10.22	4	17.41	10.22	4	343.127	28.47	7	36.7587	28.47	7	363.292	23.84	6	37.1708	23.84	6	411	43.8351	8.08936
g16136	g16136.t1|methyltransferase	3.39	1	53.8	3.39	1	2.71079	3.39	1													26.77	3.39	1	1.83606	3.39	1	442	48.9024	10.0376
g16139	vps9 domain protein	4.31	4	88.3748	4.31	4	11.1186	4.31	4										2.83386	2.23	2							1299	143.718	6.43018
g1614	plasma membrane proteolipid 3	8.7	1	32.49	8.7	1	0	8.7	1							43.21	8.7	1	0	8.7	1							92	10.1002	8.00146
g16152	integral membrane protein	4.7	1	85.95	4.7	1	6.86586	4.7	1																			468	51.788	6.62451
g16153	hypothetical protein FOXB_00660 [Fusarium oxysporum Fo5176]	8.55	1													47.49	8.55	1	2.46417	8.55	1							117	12.7617	10.0962
g16154	mitochondrial inheritance component mdm10	13.5	3	47.62	9.7	2	5.8352	9.7	2							66.18	7.59	2	6.57687	7.59	2							474	51.9516	9.02686
g16157	integral membrane protein	15.82	3	174.62	10.77	2	8.68177	10.77	2	45.96	5.39	1	2.2412	5.39	1	64.94	10.77	2	3.57771	10.77	2	42.43	10.44	2	2.80823	5.39	1	297	33.1634	8.42627
g1616	rna binding protein	42.69	13	419.444	37.18	10	71.3393	29.22	9	50.8567	7.47	3	9.9705	6.98	3	254.841	25.32	9	59.2597	25.32	9	173.523	12.82	6	37.0427	12.82	6	616	65.8439	7.12256
g16160	2-succinylbenzoate- ligase	11.87	6	40.49	2.03	1	2.73379	2.03	1	125.592	7.38	4	11.2183	7.38	4	190.578	7.96	4	19.3052	10.13	5	41.84	3.62	2	5.113	3.62	2	691	75.0939	6.07471
g16161	eukaryotic translation initiation factor 4e	29.91	2	395.153	20.56	1	45.9289	20.56	1	105.827	29.91	2	14.2243	29.91	2	260.344	20.56	1	37.5604	20.56	1	192.78	20.56	1	19.5798	20.56	1	107	11.481	9.12939
g16164	c2h2 finger domain	8.3	1																			32.2	8.3	1	4.32438	8.3	1	482	49.5452	9.49561
g16168	vacuolar protein sorting-associated protein 35	16.63	12	371.207	15.02	10	30.7124	12.3	9	97.7933	2.32	2	5.69333	2.32	2	202.185	9.98	6	20.9676	9.98	6	96.0239	10.18	6	9.88593	7.46	5	992	110.071	6.1001
g16173	u1 small nuclear ribonucleoprotein	22.68	8	167.772	19.85	6	22.4034	15.21	5	152.55	14.69	4	16.9088	14.69	4	223.931	17.53	6	34.3645	15.72	6	167.259	15.21	5	21.7398	15.21	5	388	43.9024	10.272
g16175	mrna turnover protein	15.88	2	180.34	15.88	2	9.5284	15.88	2							62.54	9.75	1	5.29995	9.75	1	126.01	6.14	1	4.06559	6.14	1	277	30.9986	5.35107
g16176	cell division control protein 42	16.8	4	133.85	15.98	3	10.0584	15.98	3	67.2359	7.79	1	0	7.79	1	77.7633	16.8	3	5.57698	16.8	3	38.65	7.79	1	2.56165	7.79	1	244	27.0088	7.98682
g16178	cdc45-like protein	1.39	1																						0	1.39	1	863	94.8257	6.27783
g16189	c6 finger domain	2.89	1							21.09	2.89	1	2.09319	2.89	1													693	77.7311	6.59521
g162	glutaminyl-trna synthetase	36.5	18	594.164	27.01	12	54.9547	28.78	14	166.287	17.04	8	29.129	17.04	8	436.006	30.71	14	50.3304	27.01	13	172.433	14.47	7	23.6741	17.36	8	622	70.7861	6.96143
g1620	histone acetyltransferase type b subunit 2	51.72	9	114.35	26.54	4	18.2894	26.54	4	149.44	9.38	2	12.3302	9.38	2	355.962	35.24	6	31.3422	23.57	4	107.006	13.73	3	7.49911	12.36	3	437	49.1232	4.97021
g16209	atp synthase subunit g	41.05	5	336.792	25.79	4	43.1881	25.79	4	142.557	20.53	3	25.461	20.53	3	341.163	41.05	5	45.4451	41.05	5	59.33	13.68	2	4.84736	13.68	2	190	19.8615	10.4624
g1621	5 -3 exoribonuclease	19	26	668.796	14.81	20	80.9684	15.22	21	162.572	2.91	5	18.636	2.91	5	355.722	9.04	13	43.6936	8.17	12	334.303	8.43	10	28.2056	7.1	9	1958	214.504	5.96045
g16210	l-arabinitol 4-dehydrogenase	9.11	3	42.26	3.13	1	2.4618	3.13	1	76.34	7.29	2	7.3865	9.11	3	37.96	3.13	1	3.40889	3.13	1	58.47	4.17	1	2.93228	4.17	1	384	40.6004	5.8208
g16221	cardiolipin synthetase	2.63	1													63.36	2.63	1	5.79042	2.63	1							533	57.6616	9.62744
g16222	mitochondrial translation optimization protein	7.45	2	90.73	3.45	1	6.87883	3.45	1							43.95	7.45	2	3.81566	7.45	2							550	60.6174	7.97217
g16228	g16228.t1|thioredoxin	62.86	3	208.469	42.86	2	15.0862	42.86	2	235.117	62.86	3	30.3167	62.86	3	129.122	42.86	2	9.31015	42.86	2	137.49	62.86	3	15.8119	62.86	3	70	7.72287	5.08447
g16229	d-amino acid oxidase	20.61	6	49.16	12.26	3	4.702	12.26	3	147.434	9.75	2	13.2861	9.75	2	217.826	16.99	4	19.4988	16.99	4	180.142	20.61	5	20.3154	20.61	5	359	38.6275	7.73779
g16232	mst3-like protein	1.49	1													39.2	1.49	1	2.08399	1.49	1							736	80.6707	9.40771
g1624	microsomal signal peptidase subunit	3.95	2	34.22	2.58	1	2.87072	2.58	1	29.64	2.58	1	2.6412	2.58	1	75.6125	3.95	2	6.26526	3.95	2							582	65.8687	11.5171
g16249	hypothetical protein SMAC_05722 [Sordaria macrospora k-hell]	3.42	1													80.09	3.42	1	2.56858	3.42	1							351	37.6442	5.12256
g16257	d-arabinitol dehydrogenase	56.15	8	242.873	56.15	6	26.13	56.15	6	286.43	36.36	4	21.996	36.36	4	459.452	56.15	8	43.609	56.15	6	148.537	28.34	3	15.5853	28.34	3	187	19.5301	7.25439
g16258	g16258.t1|---NA---	6.52	1																			63.31	6.52	1	5.70636	6.52	1	230	23.8912	8.89502
g16260	rho gtpase rho1	64.81	8	404.829	64.81	7	45.3928	64.81	7	455.919	29.01	4	39.9103	29.01	4	401.383	60.49	7	39.0449	60.49	7	403.769	24.69	3	36.5482	24.69	3	162	18.5726	5.90967
g16264	utp-glucose-1-phosphate uridylyltransferase	18.48	1	411.957	16.86	6	33.3009	13.39	5	74.52	7.85	3	4.66305	7.85	3	365.291	11.78	4	25.8335	11.78	4	124.341	11.09	4	8.44419	11.09	4	433	48.5285	7.63525
g1627	mitochondrial membrane protein pet127	9.61	7	58.1977	7.13	5	12.0512	7.85	6	22.44	1.03	1	2.5807	1.03	1	38.4239	5.68	4	7.9777	4.24	4							968	108.256	5.5542
g16272	g16272.t1|---NA---	5.97	1																2.48041	5.97	1							352	36.5167	11.4438
g1630	hda1 complex	3.74	3	171.004	3.74	3	9.51921	2.17	2							86.91	1.35	1	3.88025	1.35	1							1336	147.181	5.30029
g1633	cytochrome c oxidase polypeptide vi	23.88	8	452.074	23.88	7	59.4651	23.88	7	143.68	6.23	1	7.67398	9	2	448.423	23.88	7	91.5114	23.88	7	137.873	11.76	3	16.9638	11.76	3	289	31.8217	10.7847
g1634	fatty acid elongase	12.36	3	75.8	12.36	3	8.64262	12.36	3							138.18	12.36	3	12.3017	12.36	3							356	39.967	9.33447
g1639	f-box domain-containing protein	17.94	8	133.266	16.35	7	13.4555	16.35	7				0	1.9	1	81.4833	3.81	2	7.73743	3.81	2	130.213	8.41	4	9.27768	8.41	4	630	68.1169	8.68994
g1641	glycogen synthase	48.06	24	1088.8	47.5	21	128.704	40.69	19	458.97	19.03	9	60.5791	19.03	9	1025.19	45.69	20	102.959	37.08	16	554.507	28.89	12	58.3406	23.33	11	720	81.8461	6.56592
g1642	high-temperature-induced dauer-formation protein	10.57	7	94.6374	7.61	5	9.43122	5.8	4										1.67761	1.02	1	50.0533	3.75	2	4.68255	3.75	2	880	98.0256	5.89697
g1645	ino80 chromatin remodeling complex ies1	31.09	13	210.166	21.7	9	27.8839	21.7	9							254.23	23.31	9	29.0682	20.67	8	156.221	11.88	4	18.7622	11.88	4	682	76.1157	5.52881
g1646	nuclear pore complex component	2.96	4	59.23	2.35	3	10.2309	2.35	3	29.05	1.03	1	2.52943	1.03	1	62.02	0.61	1	3.01579	0.61	1				2.72421	0.85	1	2129	233.558	10.2866
g1647	neutral zinc metallopeptidase	9.27	10	89.5967	6.18	6	21.8713	5.92	7							83.2	4.14	4	8.54306	4.14	4	50.7767	3.51	3	18.3222	4.14	4	1910	209.466	8.5874
g1667	fk506-binding protein	15.63	13	490.009	15.39	11	52.7086	15.39	11	401.848	14.44	9	44.515	14.44	8	320.355	12.65	10	40.4904	14.32	11	465.384	9.55	6	40.6438	9.55	6	838	90.7261	5.09717
g1668	transcription initiation factor iib	19.02	4	114.153	12.1	2	7.56285	12.1	2							32.76	2.88	1	2.61937	2.88	1	128.99	8.07	2	6.7153	8.07	2	347	37.3707	5.65576
g167	iron sulfur cluster assembly protein 1	4.89	1													39.34	4.89	1	2.09262	4.89	1							184	19.6191	8.89502
g1673	fms interacting	9.92	4				0	2.93	1	26.5	2.93	1	2.274	2.93	1				0	2.93	1	76.4667	6.99	3	10.0407	6.99	3	615	67.8143	9.39307
g1675	g1675.t1|---NA---	1.58	1										0	1.58	1													570	60.665	7.1958
g1676	hemolysin-iii family protein	2.73	1				0	2.73	1																			513	56.8306	6.27783
g1677	mitotic check point protein	3.41	1	26.58	3.41	1	2.79801	3.41	1																			557	60.7599	9.94971
g168	ubiquitin carboxyl-terminal hydrolase 14	7.67	21	432.526	5.7	14	56.2472	6.41	16	389.159	4.6	11	40.7623	4.6	11	347.027	3.61	9	56.0277	4	10	488.225	5.29	14	69.3664	5.72	15	4105	441.11	6.68311
g1690	g1690.t1|lysophospholipase	15.82	7	161.788	7.91	4	13.6251	7.91	4	270.856	14.08	6	27.7707	14.08	6	266.294	12.03	5	22.2647	12.03	5	197.84	10.44	4	19.3825	10.44	4	632	68.0607	4.43701
g1695	predicted protein [Nectria haematococca mpVI 77-13-4]	49.11	3				2.99121	33.93	2	131.27	49.11	3	14.2806	49.11	3	198.446	49.11	3	19.0553	49.11	3	115.314	41.96	2	11.7858	41.96	2	112	11.687	6.11279
g1696	phospho-2-dehydro-3-deoxyheptonate aldolase	12.22	14	249.526	8.68	10	32.9003	7.85	9	314.471	7.59	7	38.002	7.59	7	334.779	8.68	10	43.2079	7.72	9	464.537	9.65	10	60.2854	9.65	10	1555	169.441	6.69775
g1697	aldose 1-epimerase	24.81	10	265.337	15.19	7	21.8427	15.19	7	560.007	21.24	9	57.4478	21.24	9	295.318	18.91	7	37.0492	18.91	7	644.147	22.02	8	50.9153	22.02	8	645	68.1507	4.77979
g1698	telomere length regulator protein rif1-like protein	0.64	1																						0	0.64	1	1726	193.193	7.29834
g170	atp-dependent rna helicase dbp3	28.46	19	412.604	21.16	13	50.5661	19.85	12	125.633	5.62	4	11.5296	5.62	4	355.858	13.95	10	32.2349	13.95	10	128.728	8.8	4	13.3151	8.8	4	1068	117.167	8.35303
g1703	polyketide synthase	5.46	3	396.698	5.46	3	26.2419	5.46	3	47.87	1.9	1	4.72635	1.9	1	260.007	5.46	3	19.9083	5.46	3	42.64	1.9	1	5.42427	1.9	1	788	83.5879	5.32568
g1704	delta fatty acid desaturase	2.86	1				2.16117	2.86	1																			420	47.6482	7.40088
g1705	aspartyl-trna synthetase	23.68	17	113.23	8.83	5	12.9814	10.12	6	157.848	12.59	8	20.9909	12.59	8	328.386	21.42	14	45.6202	19.7	13	215.864	9.47	6	19.4754	9.47	6	929	102.017	5.77002
g1707	enth domain-containing protein	13.83	9	141.389	11.29	7	16.7714	6.14	5	26.6519	1.64	2	4.68462	1.64	2	153.489	9.08	6	17.8821	4.17	4	78.3267	2.95	2	10.8237	4.01	3	1222	132.739	8.41162
g1708	cdk-activating kinase assembly factor mat1	13.97	3				2.59989	3.35	1	57.75	7.82	1	5.43594	7.82	1				3.67609	6.15	2							358	40.558	5.17334
g171	mitotic spindle checkpoint component mad2	11.33	5	116.842	7.6	4	11.6885	5.81	3	0	1.79	1	1.91979	1.79	1	69.67	2.38	1	7.29766	2.38	1	127.983	3.73	1	12.6495	3.73	1	671	74.4299	8.22119
g1710	udp-galactose transporter like protein	11.94	5							80.96	7.01	3	5.94233	7.01	3	40.77	3.43	1	2.95724	3.43	1	44.5977	4.33	2	5.22513	4.33	2	670	74.2586	4.69092
g1715	alpha beta-hydrolase	2.06	1				0	2.06	1										0	2.06	1				0	2.06	1	388	43.6205	9.5542
g1716	protein phosphatase 1 regulatory subunit sds22	7.59	3	70.9587	5.4	2	6.32875	5.4	2	164.74	7.59	3	16.5974	7.59	3	145.96	5.4	2	16.4463	5.4	2	69.9	3.36	1	10.9112	3.36	1	685	73.4773	4.62744
g1717	xylose reductase	11.49	7	193.686	10.11	6	24.8655	11.49	7	87.6067	6.37	3	9.79349	6.37	3	132.977	8.24	5	20.5695	8.24	5	150.983	7.62	4	21.1096	7.62	4	801	88.8864	6.65381
g172	polyamine transporter tpo5	5.67	2	96.38	5.67	2	9.96689	5.67	2	54.23	5.29	1	5.27222	5.29	1	65.16	5.29	1	5.59807	5.29	1							529	56.3881	5.87158
g1720	peroxisomal abc transporter	1.7	1																2.11618	1.7	1							880	98.598	7.40088
g1721	plasma membrane phosphatase required for sodium stress response	21.4	6	83.4599	11.09	3	16.0499	11.09	3	95.0963	7.59	2	15.255	7.59	2	133.52	17.9	5	30.6399	17.9	5	69.1533	8.56	2	8.18683	8.56	2	514	55.5166	5.60498
g1722	translocon protein sec61beta	44.04	3	49.45	44.04	3	12.0886	44.04	3							190.24	44.04	3	13.7351	44.04	3	65.04	34.86	2	9.06184	34.86	2	109	11.2511	11.6636
g1724	glycosyltransferase family 1 protein	1.93	2	21.05	1.19	1	2.68244	1.19	1							34.05	0.74	1	2.00181	0.74	1							1349	146.437	5.51611
g1732	zinc cadmium resistance protein	8.95	5	147.988	6.37	3	10.708	6.37	3							111.776	8.95	5	10.6908	7.74	4							659	72.0601	7.48877
g1741	cop9 signalosome complex subunit 12	4.18	1	78.15	4.18	1	3.18096	4.18	1							41.46	4.18	1	2.32429	4.18	1	102.54	4.18	1	7.51504	4.18	1	455	52.0379	7.92822
g1744	60s ribosomal protein l20	45.4	8	430.705	33.33	5	41.1375	33.33	5	639.518	33.33	5	67.293	33.33	5	542.869	44.83	7	60.7399	44.83	7	285.948	28.74	5	32.97	28.74	5	174	20.492	10.3452
g1751	histone acetyltransferase gcn5	7.02	2				0	3.76	1													32.31	3.26	1	5.21796	3.26	1	399	46.0544	8.20654
g1758	alanyl-trna synthetase	33.7	30	1023.24	29.35	23	114.231	30.09	24	725.252	17.04	14	66.1306	17.04	14	1235.54	24.54	19	120.731	25.56	20	880.333	17.59	15	94.6379	19.26	16	1080	119.987	6.43018
g1759	cog1565 domain protein	6.78	11	158.443	4.37	6	16.9496	4.81	7	173.825	3.15	4	12.8896	3.15	4	225.623	4.77	7	21.9815	4.77	7	127.399	3.19	4	13.6361	3.19	4	2287	251.872	8.04541
g1760	cysteine synthase 2	5.42	4	118.629	5.42	4	10.034	5.42	4							40.59	3.23	2	2.12966	3.23	2							960	104.851	9.21729
g1765	c6 zinc finger domain protein	7.21	5	61.3928	7.21	5	13.4164	7.21	5							36.7	3.37	2	2.57444	3.37	2	23.55	0.93	1	1.77521	0.93	1	860	94.7612	7.89893
g1768	aldehyde dehydrogenase	20.79	6	226.309	17.26	5	20.2743	20.79	6	76.24	2.91	1	2.95223	2.91	1	59.72	8.94	3	5.06775	8.94	3	142.939	2.49	1	5.64811	2.49	1	481	51.5254	5.5415
g1780	dna mismatch repair protein msh6	4.38	4	32.28	3.41	3	4.49648	3.41	3													32.49	0.97	1	2.43463	0.97	1	1232	136.433	6.04932
g1781	g1781.t1|protein	1.54	1																						0	1.54	1	977	105.325	7.54736
g1782	gcn5-related n-acetyltransferase	1.54	1																						0	1.54	1	454	50.2735	8.54346
g1783	threonine ammonia-lyase precursor	37.74	14	457.945	29.16	11	47.225	29.16	11	87.06	5.66	2	6.68981	5.66	2	322.5	21.78	8	31.8578	23.67	9	51.94	5.83	2	3.34513	5.83	2	583	63.5643	5.80811
g1784	mitochondrial hypoxia responsive domain-containing protein	40.32	9	464.99	35.08	8	59.1625	35.08	8	146.868	20.97	3	12.8102	20.97	3	646.381	40.32	9	72.6743	40.32	9	53.36	8.87	1	6.06503	15.73	2	248	26.7486	8.98291
g1790	hypothetical protein NECHADRAFT_31226 [Nectria haematococca mpVI 77-13-4]	20	7	74.85	17.9	6	7.23034	12.73	5							48.88	6.57	2	10.2791	6.29	2							715	76.84	9.51025
g1793	glycylpeptide n-tetradecanoyltransferase	26.3	15	720.367	20.55	12	69.4811	20.55	12	200.965	11.49	5	17.7123	11.49	5	372.197	14.7	8	42.0609	12.82	7	694.739	20.22	10	61.6085	20.22	10	905	99.2241	7.03467
g1794	glycylpeptide n-tetradecanoyltransferase	6.96	3	66.2067	6.96	3	4.26115	6.96	3							25.85	2.04	1	0	2.04	1							833	91.2078	6.80029
g1795	ef hand domain-containing protein	2.69	2	42.23	2.69	2	2.65744	2.69	2							27.16	1.57	1	2.21592	1.57	1							892	100.029	5.13525
g1805	arrestin-like protein	3.4	2	70.7119	3.4	2	3.24114	3.4	2																			706	77.4312	9.12939
g1807	aldehyde dehydrogenase	15.82	7	179.435	11.31	5	16.3148	9	4	160.1	3.41	2	10.8215	3.41	2	323.95	13.14	6	29.7538	13.14	6	29.7	1.82	1	3.59895	1.82	1	822	89.4783	5.94775
g1808	exosome complex exonuclease rrp4	16.51	6	240.75	14.63	4	18.4597	9.57	3	179.079	9.01	3	9.55785	9.01	3	225.304	16.51	5	27.3522	16.51	5	180.277	7.32	2	16.8336	7.32	2	533	57.3466	6.3667
g1809	adaptor complexes medium subunit family protein	10.82	6	34.09	4.4	2	4.52427	5.53	3							90.9135	4.15	2	5.18672	4.15	2	83.12	6.42	3	5.32011	6.42	3	795	86.1749	8.63135
g181	developmental regulator flba	3.56	2	32.16	2.13	1	5.06322	3.56	2													22.92	2.13	1				703	77.6121	9.21729
g1810	exosome complex exonuclease	18.75	2	36.572	18.75	2										45.61	18.75	1										96	10.5273	9.64209
g1812	malonyl -acyl carrier protein transacylase	11.55	9	427.026	8.62	6	31.2448	7.2	5	110.77	3.5	3	8.70303	3.5	3	297.833	8.9	7	24.5548	8.9	7	104.251	4.55	3	11.6416	4.55	3	1056	115.224	6.58057
g1814	60s ribosomal protein l5	59.14	15	1412.41	43.19	11	136.022	43.19	11	1332.13	49.83	11	116.418	49.83	11	1306.44	46.18	10	147.278	46.18	10	937.714	40.53	8	75.1477	40.53	8	301	34.8258	8.74854
g1816	cell wall biogenesis protein mhp1	14.54	11	226.48	10.73	8	30.6248	9.65	7	25.51	2.16	1	2.81739	2.16	1	168.171	6.34	4	23.3675	6.34	4	154.549	9.43	6	23.5615	8.35	5	1389	151.079	6.49365
g1817	sam domain-containing protein	22.57	12	161.043	16.74	8	21.4262	12.31	6	177.547	9.61	5	10.6389	7.02	4	109.11	15.33	7	12.33	12.74	6	166.12	11.77	5	16.5037	7.88	4	926	99.6278	7.50342
g182	g182.t1|---NA---	2.54	1	0	2.54	1																						315	34.6547	8.63135
g1821	phosphatidylserine decarboxylase	16.89	19	493.616	13.32	14	63.8581	14.31	15	90.5099	3.43	4	10.3938	3.43	4	454.969	12.53	12	62.5224	12.53	12	87.6592	2.97	4	10.217	2.51	3	1516	166.405	8.19189
g1830	forkhead domain-containing protein	1.84	1	93.7323	1.84	2	10.3667	1.84	2	41.97	0.61	1	4.01529	0.61	1	28.22	0.61	1	4.04335	0.61	1	30.57	0.61	1	2.30016	0.61	1	1140	122.123	6.03662
g1834	37s ribosomal protein	27.8	9	182.849	11.21	4	16.9523	13.15	5	315.534	15.52	5	26.5391	15.52	5	363.166	23.71	7	40.1766	23.71	7	88.5	13.58	4	8.11369	9.48	3	464	52.3437	7.04932
g1837	wd40 domain-containing protein	39.3	15	223.134	14.76	6	21.3152	14.76	6	380.769	24.21	10	37.364	22.39	9	627.22	26.7	10	51.6664	31.34	11	565.303	26.37	10	54.5496	26.37	10	603	63.0337	6.62451
g1838	nodulation protein l	2.1	1	45.94	2.1	1	2.13363	2.1	1							48.63	2.1	1	2.44685	2.1	1							714	77.7684	9.02686
g1842	transmembrane emp24 domain-containing protein	9.69	5	78.341	9.69	6	11.4927	8.83	5	42.96	4.56	2	6.79822	4.56	2	99.6757	8.83	5	13.5151	8.83	5				0	1	1	702	77.424	9.979
g1843	swr1-complex protein 4	3.76	1																						6.69436	3.76	1	611	67.7814	7.51807
g1846	zz type zinc finger domain-containing protein	8.71	1													32.62	8.71	1	4.38133	8.71	1	31.1	8.71	1	4.02419	8.71	1	402	43.2331	7.45947
[truncated: 2,760 more rows]

## Sheet: B iTRAQ data
Protein Descriptions	Protein Group Accessions	Log2 117/115	p>0,05	p<0,05	p<0,01	Log2 117/115 Significance B
guanine nucleotide-binding protein alpha-3 subunit	g875	-1.80677			259568	1.6594e-20
gpi anchored serine-threonine rich protein	g7000	1.48341			387827	4.4452e-17
methyltransferase domain-containing protein	g4560	-1.46324			115072	4.24722e-14
formate dehydrogenase	g8320	-1.29981			253236	2.12556e-11
g8128.t1|---NA---	g8128	-0.984147			287339	5.34058e-10
alkaline phosphatase	g7767	-1.19091			165924	9.86029e-10
hypothetical protein CH063_07599 [Colletotrichum higginsianum]	g7773	0.91487			199326	1.65163e-09
acyl- dehydrogenase	g15328	0.792734			253214	8.11376e-09
major allergen asp f2	g10691	-1.07795			168110	3.5127e-08
superoxide dismutase	g2600	-1.07024			152674	4.42652e-08
g3996.t1|3-phytase	g3996	-1.06953			161121	4.5224e-08
superoxide dismutase	g11367	0.741018			262384	7.31033e-08
ribose 5-phosphate isomerase	g12250	-0.806054			277270	2.99787e-07
involucrin repeat protein	g9958	0.919725			342803	3.38699e-07
arginine permease	g5566	0.815314			31879.8	1.08849e-06
diphthine synthase	g1128	0.78512			139233	2.45339e-06
fumarate reductase flavoprotein subunit	g6907	-0.999702			588998	2.93041e-06
glycerophosphoryl diester phosphodiesterase family protein	g12791	-0.909316			133069	3.81749e-06
hit domain protein	g10028	-0.897059			150042	5.20883e-06
d-lactate dehydrogenase	g2638	-0.708034			278126	6.00219e-06
glycoside hydrolase family 76 protein	g8168	0.62081			252427	6.99586e-06
perilipin mpl1-like protein	g9468	-0.729851			422954	1.37265e-05
delta(24(24 ))-sterol reductase	g8170	0.598806			221269	1.48448e-05
g10532.t1|---NA---	g10532	-0.717154			382503	1.8921e-05
g9464.t1|protein	g9464	0.670364			328550	1.90861e-05
cd4-specific ankyrin repeat protein	g9768	-0.87683			508387	3.11062e-05
cvnh domain-containing protein	g634	-0.822114			142390	3.18967e-05
4-aminobutyrate transaminase	g3199	-0.647746			306361	3.19709e-05
g15733.t1|---NA---	g15733	-0.695006			377324	3.27397e-05
protein required for cell viability	g2303	-0.814485			187216	3.72852e-05
serine protease	g3179	-0.640081			329128	3.91818e-05
methylcitrate synthase precursor	g16011	-0.787985			223314	4.36556e-05
4-hydroxyphenylpyruvate dioxygenase	g2341	-0.806478			191108	4.44747e-05
pre-rrna-processing protein pno1	g11842	0.666722			67076.9	4.66671e-05
benzoate 4-monooxygenase cytochrome p450	g5975	0.737606			358238	5.47521e-05
homogentisate -dioxygenase	g1370	-0.672493			340054	5.63118e-05
g8757.t1|acid	g8757	-0.791723			120407	6.37146e-05
phosphate-repressible phosphate permease	g10374	-0.77317			175144	9.10492e-05
hypothetical protein GLRG_06007 [Glomerella graminicola M1.001]	g13857	-0.77142			207607	9.44713e-05
hypothetical protein NFIA_077140 [Neosartorya fischeri NRRL 181]	g3043	0.944783			445762	0.000114349
family protein	g5956	-0.595762			314550	0.000121938
ankyrin repeat protein	g6049	-0.790605			642160	0.000140651
alcohol dehydrogenase zinc-binding domain protein	g10692	-0.744963			155538	0.000176064
g15837.t1|---NA---	g15837	-1.04995			69093	0.000180047
peptidase inhibitor i9	g7795	-0.742968			159213	0.000183629
g13455.t1|---NA---	g13455	-0.735301			136132	0.000215641
endo alpha- polygalactosaminidase precusor	g7816	0.674787			335932	0.000245796
5 3 -nucleotidase family protein	g13733	-0.721606			191266	0.000261545
structural toxin protein	g6020	-0.698273			227040	0.000283682
zinc carboxypeptidase	g7555	0.573549			280239	0.000290003
glutamine synthetase	g14907	-0.600156			377257	0.000290491
#NAME?	g2942	0.544986			176517	0.000313385
g8099.t1|---NA---	g8099	-0.687652			263586	0.00034942
unnamed protein product [Ostreococcus tauri]	g5968	-0.734304			469451	0.000352725
60s ribosomal protein l22	g6191	0.87769			1467882	0.000397308
phosphoglycerate mutase family protein	g15980	-0.989351			99034.4	0.000448297
phosphoenolpyruvate carboxykinase	g1427	-0.692477			210004	0.000461195
cyanate hydratase	g6885	-0.539697			283287	0.000464249
mitochondrial complex i protein fmp36	g13946	0.642596			398382	0.000504889
dihydrodipicolinate synthetase family protein	g7491	-0.690811			142402	0.000531323
hypothetical protein NECHADRAFT_64999 [Nectria haematococca mpVI 77-13-4]	g1304	-0.664502			252318	0.000545094
hypothetical protein NECHADRAFT_17752 [Nectria haematococca mpVI 77-13-4]	g6673	0.545245			299118	0.000595461
ribosomal large subunit	g14737	0.560862			124678	0.000613496
calcium-translocating p-type atpase	g12401	0.517328			206356	0.000620115
zip metal ion transporter	g5621	-0.678488			161514	0.000675788
g3492.t1|---NA---	g3492	0.553753			123282	0.000712301
d-glycerate 3-kinase	g6424	-0.556713			389691	0.0007224
subtilisin-like protease pr1a	g2468	-0.951089			45676.6	0.000776237
l-xylulose reductase	g10185	0.838092			599297	0.000792707
protein of hypothetical function duf1130	g7153	0.539046			148426	0.000965343
4-aminobutyrate aminotransferase	g12979	-0.506631			281784	0.000969979
pre-mrna splicing factor cwc2	g11858	0.523551			74676.8	0.000974394
atp-dependent rna helicase mak5	g6901	0.51991			71086.6	0.00104494
septation protein sun4	g8706	-0.65304			167584	0.00109654
nuclear transcription factor y subunit b-3	g8689	-0.659691			492794	0.00110166
nucleolar gtp-binding protein	g331	0.453224			225237	0.00113933
endonuclease exonuclease phosphatase	g2992	-0.649723			150116	0.00116649
5 -nucleotidase precursor	g7997	-0.644949			147681	0.00127442
abc transporter cdr4	g655	0.446909			254464	0.00134165
c6 transcription factor	g13517	0.482054			215993	0.00141577
integral membrane mpv17 pmp22	g11966	0.439441			234653	0.00162349
methylmalonate-semialdehyde dehydrogenase	g11816	-0.604014			234175	0.00163767
g3122.t1|---NA---	g3122	-0.602302			234082	0.00168728
h aca ribonucleoprotein complex subunit 3	g11401	0.792449			1011277	0.00168769
cutinase transcription factor 1 beta	g12413	0.584414			340964	0.00170375
nucleolar essential protein 1	g9268	0.436441			260234	0.0017513
regulator of v-atpase in vacuolar membrane protein	g9449	-0.626434			530958	0.00177785
g14.t1|5-oxoprolinase	g14 |5-oxoprolinase	-0.61807			176683	0.00178774
g11871.t1|vanillin	g11871 |vanillin	0.491207			84995.7	0.00179026
g13396.t1|---NA---	g13396	0.470996			190372	0.00181516
g2534.t1|---NA---	g2534	0.504538			117277	0.00191897
zinc-binding oxidoreductase	g3647	-0.611635			184852	0.00199734
guanyl-specific ribonuclease f1	g11031	0.502419			136644	0.00199928
allergen asp f4-	g10848	-0.873068			112879	0.00222963
predicted protein [Verticillium albo-atrum VaMs.102]	g13798	-0.862228			50429.4	0.00256417
glycosyltransferase family 2 protein	g14089	-0.596276			209299	0.00259183
long-chain-fatty-acid-- ligase	g12101	0.467288			102035	0.00275623
carbohydrate esterase family 1 protein	g8640	-0.484829			347408	0.00288864
g122.t1|---NA---	g122	-0.568476			217072	0.00299846
hypothetical protein MYCTH_2311637 [Myceliophthora thermophila ATCC 42464]	g14274	0.447303			181217	0.00304067
histidine kinase	g2996	0.413382			221664	0.00308826
g11428.t1|---NA---	g11428	-0.583581			179769	0.00320088
delta12 fatty acid desaturase	g3113	0.411301			242504	0.00324615
dna ligase 4	g9874	0.550022			401359	0.00332263
bifunctional catalase-peroxidase cat2	g3579	-0.57993			182222	0.00339877
nmt1 protein	g9798	-0.588925			142347	0.00344319
aldehyde dehydrogenase	g10741	-0.474139			359886	0.00350451
amino acid	g930	0.439927			195172	0.0035541
nad-specific glutamate dehydrogenase	g8512	-0.44353			325363	0.00356148
domain-containing protein	g14720	0.449347			28485.8	0.00377093
nitrate assimilation regulatory protein nira	g12583	-0.576081			167997	0.00427484
mitochondrial phosphate carrier protein 2	g15963	-0.43264			278108	0.00439615
metal homeostatis protein bsd2	g7451	-0.574076			120500	0.00441994
hypothetical protein FOXB_08325 [Fusarium oxysporum Fo5176]	g2565	0.457291			315628	0.00448278
fad dependent	g2834	-0.558302			596438	0.00448307
g8598.t1|---NA---	g8598	-0.816907			77011.3	0.00451888
cupin domain protein	g646	-0.540683			227238	0.00471077
inorganic pyrophosphatase	g9375	-0.555965			184968	0.0049987
fatty acid	g15040	0.450622			314562	0.00515533
hypothetical protein GLRG_00830 [Glomerella graminicola M1.001]	g8085	-0.549942			198157	0.00549572
50s ribosomal protein l4	g333	0.446381			317037	0.00562906
fasciclin domain family protein	g7508	-0.419222			277465	0.00566646
nuclear protein qri2 nse4	g3175	0.42364			95341.6	0.00581994
glycogen phosphorylase	g4169	-0.52578			260627	0.00595626
pfs domain protein	g8851	0.422114			91891	0.00596852
g16228.t1|thioredoxin	g16228	-0.44229			394890	0.00611223
g2154.t1|---NA---	g2154	0.410567			171399	0.00647375
2-methylcitrate dehydratase	g4916	-0.438744			395208	0.00649101
guanylate kinase	g14761	-0.784757			80809.1	0.00663806
hypothetical protein FG02964.1 [Gibberella zeae PH-1]	g11305	-0.548602			148630	0.00669434
isoflavone reductase family protein	g3150	-0.409415			301342	0.00679506
seryl-trna synthetase	g13966	0.434195			156317	0.00695501
h aca ribonucleoprotein complex subunit 1	g9646	0.434108			118346	0.00696546
c6 finger domain	g5537	-0.522984			511312	0.00703272
aldo keto reductase	g227	-0.407156			312572	0.00708208
urease accessory protein	g3328	0.411574			97034.2	0.00709115
peroxisomal hydratase-dehydrogenase-epimerase	g6426	-0.514249			220803	0.00711567
5-aminolevulinate mitochondrial precursor	g2260	0.377155			254320	0.00712966
60s ribosomal protein l19	g14590	0.375018			231403	0.0074748
cyanide hydratase	g11869	-0.508182			233489	0.00780375
g7559.t1|---NA---	g7559	0.405126			82437.5	0.00786807
fad nad -binding domain-containing protein	g8016	0.426977			158575	0.00787016
cardiolipin synthetase	g16221	0.402011			62625.1	0.00826999
exocyst complex protein exo70	g16012	0.37012			228364	0.00832326
fungal transcriptional regulatory protein	g4205	-0.765017			49851.5	0.00834624
g8708.t1|---NA---	g8708	0.368632			258218	0.00859747
trna (guanine-n -)-methyltransferase	g7186	0.395545			195896	0.00868306
cytochrome c heme lyase	g712	0.368063			252592	0.00870448
fad dependent	g15857	-0.418			384895	0.00916067
hypothetical protein AOR_1_926114 [Aspergillus oryzae RIB40]	g11035	-0.526283			137910	0.00949948
snrnp and snornp protein	g8174	0.489884			373879	0.00976248
endopeptidase inhibitor-like protein	g10341	-0.413223			408551	0.00989973
rna-binding la domain protein	g3487	0.361545		256774		0.0100179
integral membrane protein	g10013	0.387696		181378		0.010087
malate dehydrogenase (nadp+)	g1589	-0.520995		148153		0.0103015
subtilisin-like protease pr1a	g11868	-0.744491		50764.6		0.0105297
60s ribosomal subunit assembly export protein loc1	g1598	0.484047		390431		0.0107734
sugar transporter stl1	g12116	0.413332		294898		0.0108863
glycosyltransferase family 39 protein	g9178	0.381845		200860		0.0112615
glycoside hydrolase family 13 protein	g1539	-0.483302		219806		0.0112906
nucleolar gtp-binding protein	g1358	0.411299		299479		0.0113204
pyruvate decarboxylase	g15900	-0.501928		203261		0.0113439
mfs quinate	g14327	-0.513782		114430		0.0114922
ser thr protein phosphatase family protein	g12783	0.380593		179375		0.011528
cytochrome p450 55a2	g1284	-0.481159		431233		0.0116841
xaa-pro dipeptidase app	g12261	0.379476		212032		0.0117706
small s protein	g12077	-0.731744		12560.9		0.0121287
dsba-like thioredoxin domain-containing protein	g12913	-0.495384		185652		0.0124687
g4199.t1|---NA---	g4199	0.404362		280452		0.0129192
lipoic acid synthetase	g2445	0.348897		221049		0.0130789
hypothetical protein MAA_04216 [Metarhizium anisopliae ARSEF 23]	g10982	0.396294		147274		0.01308
uncharacterized protein LOC100501321 [Zea mays]	g5112	0.650021		623077		0.0135357
methyltransferase domain-containing protein	g9951	-0.392869		405175		0.0136783
vacuolar protease a	g1988	-0.392684		409327		0.0137179
xylosidase arabinosidase	g3416	-0.468575		253315		0.0139527
o-methyltransferase family protein	g15577	-0.500629		133741		0.0139813
chromo domain-containing protein	g1510	0.344981		220612		0.0141814
g3094.t1|---NA---	g3094	-0.389852		424153		0.0143353
3-isopropylmalate dehydratase	g5312	-0.365235		284400		0.0147883
thioesterase thiol ester dehydrase-isomerase	g11036	-0.364245		320505		0.0150368
tbc domain-containing protein	g1067	-0.494769		152223		0.015236
actin cytoskeleton protein	g734	-0.362931		274899		0.0153723
hypothetical protein FOXB_06697 [Fusarium oxysporum Fo5176]	g11712	-0.45726		708414		0.0154242
g7293.t1|---NA---	g7293	0.461513		364557		0.0156043
nadp-dependent l-serine l-allo-threonine dehydrogenase ydfg	g101	-0.361402		268890		0.0157713
atp-dependent dna helicase mph1	g11510	0.633247		534186		0.0168332
g11502.t1|---NA---	g11502	0.355383		79201		0.0169036
exosome-associated family protein	g5190	0.632794		540149		0.0169312
tricarboxylate carrier	g6062	0.389393		328999		0.0170656
allantoate permease	g10354	0.389061		286767		0.0171694
nuclear envelope morphology protein	g4641	-0.355529		331304		0.0173888
caib baif family enzyme	g37	-0.355521		303798		0.0173912
centromere microtubule binding protein cbf5	g10494	0.333896		257785		0.0177591
fibronectin type iii domain protein	g3440	-0.352831		331374		0.0181794
copper amine oxidase	g8476	0.384773		329428		0.0185618
bet3 family protein	g2220	0.354242		209603		0.0185964
translocator protein	g14111	-0.480653		152952		0.0186728
hypothetical protein SMAC_06145 [Sordaria macrospora k-hell]	g7346	-0.466477		197655		0.0187039
methyltransferase domain-containing protein	g4026	-0.466296		203204		0.0187503
g5214.t1|---NA---	g5214	-0.446141		230332		0.0190741
nonsense-mediated mrna decay protein 3	g2964	0.383258		306839		0.0190768
phosphoglucomutase 2	g16039	-0.36938		340084		0.0195759
abc transporter family protein	g8774	-0.686229		28036.4		0.0197309
mannitol-1-phosphate 5-dehydrogenase	g10530	-0.435237		656216		0.0197651
upf0075 domain protein	g6850	0.380977		293125		0.019876
nitrate reductase	g13299	-0.346392		318417		0.020195
nad-dependent epimerase dehydratase	g7991	-0.345909		307600		0.0203537
g7640.t1|---NA---	g7640	-0.440277		223105		0.020658
alkaline phosphatase	g15543	-0.67889		58081.8		0.0212848
hypothetical protein CH063_07684 [Colletotrichum higginsianum]	g2345	-0.456829		212785		0.0213213
small nuclear ribonucleoprotein	g2822	0.376191		283187		0.0216481
alcohol dehydrogenase	g13930	-0.676891		47741.8		0.0217262
kinesin light chain 1	g14350	-0.425783		664296		0.0219344
fk506-binding protein 1b	g7809	-0.361673		371708		0.0219446
mismatched base pair and cruciform dna recognition	g3046	-0.45418		211600		0.0220936
g13434.t1|---NA---	g13434	-0.425023		968062		0.0221173
sugar transporter	g1	-0.42487		518716		0.0221543
cell wall protein	g8444	-0.433943		249518		0.0224965
phosphate metabolism protein	g5272	0.438244		393420		0.0225002
carbon-nitrogen hydrolase	g1069	-0.359419		341792		0.0226832
g9436.t1|uricase	g9436	-0.359321		362669		0.0227157
extracellular serine-rich protein	g7517	-0.670016		32638		0.0233051
spindle pole body-associated protein sad1	g3500	-0.463166		116596		0.0238563
rrna processing protein	g3302	0.339394		191812		0.024059
xanthine dehydrogenase	g758	-0.428728		223925		0.0241152
catechol dioxygenase	g38	-0.35466		337767		0.0243131
glycoside hydrolase family 47 protein	g5488	-0.333895		275178		0.0246683
g13846.t1|protein	g13846	-0.445876		215424		0.0246742
c6 transcription factor	g12219	0.32822		112840		0.0249634
dimeric alpha-beta barrel	g4615	-0.413512		527874		0.0250568
glycoside hydrolase	g13575	-0.424576		230778		0.0254753
g137.t1|---NA---	g137	0.352803		115475		0.0256076
folylpolyglutamate synthase	g13273	0.366283		311957		0.0257582
2-oxoisovalerate dehydrogenase subunit beta	g10383	-0.659683		28332		0.0258655
bis(5 -adenosyl)-triphosphatase	g9042	-0.423321		222520		0.0258995
mitochondrial carrier protein yhm1	g13961	0.365932		323671		0.0259156
mfs alpha-glucoside	g1900	-0.657921		89259.2		0.0263258
cell division control protein	g4599	-0.656781		84009.1		0.0266273
isoeugenol monooxygenase	g10138	-0.656407		92955.9		0.0267268
allergen asp f3	g12718	-0.40706		586042		0.0268478
trafficking pga2	g9503	0.321844		112848		0.0272786
isocitrate dehydrogenase	g7395	-0.344179		372940		0.0282649
succinate-semialdehyde dehydrogenase	g3200	-0.415651		239600		0.0286253
60s ribosomal protein l37a	g13700	0.422006		427080		0.02876
pre-rrna processing protein utp22	g9667	-0.433195		212601		0.029118
dihydrolipoamide branched chain transacylase e2	g3742	-0.413065		220364		0.0295987
duf1776-domain-containing protein	g2737	0.3158		77172.7		0.0296425
glycosyltransferase family 2 protein	g234	0.314924		113624		0.0299993
short-chain dehydrogenase	g10801	-0.411192		233958		0.0303211
fatty acid elongase-like protein	g11098	0.340409		147025		0.030694
oxidoreductase-like protein	g6604	-0.337877		424962		0.030898
dihydrodipicolinate synthetase family protein	g3354	-0.319422		327548		0.0308992
cutinase transcription factor 1 beta	g15671	-0.641509		2845.74		0.0309616
hypothetical protein MAA_05251 [Metarhizium anisopliae ARSEF 23]	g11228	-0.443724		115296		0.0310432
methyltransferase domain-containing protein	g3570	-0.319011		323601		0.0310942
glycerol dehydrogenase	g8812	-0.33667		375595		0.0314256
g14572.t1|---NA---	g14572	0.336987		118307		0.032243
quinate utilisation oxidoreductase	g7497	-0.636965		104678		0.0323628
transducin family protein	g5640	0.351805		271877		0.0329703
tam domain methyltransferase	g15885	-0.438487		125344		0.0332711
g3279.t1|---NA---	g3279	0.41134		409488		0.0336438
decaprenyl-diphosphate synthase subunit 1	g14016	0.300577		230932		0.0336667
pre-mrna-splicing factor atp-dependent rna helicase prp43	g5891	0.333616		165478		0.0338333
serine hydroxymethyltransferase	g7758	-0.401388		233612		0.0343556
duf455 domain-containing protein	g16013	-0.630321		26487.1		0.0345092
4-hydroxybenzoate polyprenyl transferase	g10338	0.303951		65651.1		0.0347905
inosine triphosphate pyrophosphatase	g3268	0.303729		75129.3		0.0348939
60s ribosomal protein l31e	g2683	0.573281		994104		0.0350446
gtp-binding protein	g6067	0.298299		240927		0.0351017
g9570.t1|---NA---	g9570	-0.418522		182106		0.0351038
u3 small nucleolar rna-associated protein	g11806	0.298194		237786		0.0351692
g7686.t1|---NA---	g7686	-0.624574		20398.6		0.0364628
c2h2 transcription factor	g6551	0.297706		85981.1		0.037799
glycosyl hydrolase family 2	g6943	-0.412183		212549		0.0379983
lactate dehydrogenase	g13067	-0.392786		262031		0.0382646
short chain dehydrogenase	g14518	-0.427486		117324		0.0383994
ram signaling pathway protein	g6228	-0.61894		992.506		0.038469
3-hydroxyacyl- dehydrogenase	g13290	0.342062		275617		0.0387427
hypothetical protein GLRG_00397 [Glomerella graminicola M1.001]	g14170	-0.426411		154359		0.038935
intracellular protein transport protein	g14489	-0.303521		296065		0.0392573
mitotic spindle checkpoint component mad2	g171	-0.42557		123820		0.0393579
hypothetical protein NECHADRAFT_74994 [Nectria haematococca mpVI 77-13-4]	g2114	0.294346		18692.1		0.0395071
hypothetical protein HMPREF1120_04120 [Exophiala dermatitidis NIH/UT8656]	g1371	-0.369648		511752		0.0395602
delta 1-pyrroline-5-carboxylate dehydrogenase	g12475	-0.39005		249004		0.0395844
fructose- -bisphosphatase	g13112	-0.38941		232086		0.0398988
gtp cyclohydrolase i	g6107	0.290079		253361		0.0407215
vesicle transport v-snare protein	g1582	-0.316513		342631		0.0414466
mitochondrial carrier protein	g12097	0.290432		103420		0.0415791
g10895.t1|---NA---	g10895	-0.42106		121814		0.0416953
ras-like protein	g11701	0.3058		184392		0.041755
hexose transporter-like protein	g3036	0.557881		492682		0.0418213
6-phosphogluconate dehydrogenase	g15443	-0.385156		242579		0.0420421
glycosyltransferase family 48 protein	g10032	0.317649		158158		0.0423096
glycogen debranching enzyme	g2556	-0.384198		225563		0.0425377
pos9-activating factor fap7	g3272	0.287218		238228		0.0428491
dna polymerase gamma	g7639	-0.401382		186841		0.0433969
60s acidic ribosomal protein p2	g14741	0.553859		1314814		0.0437634
ribosome biogenesis protein rrp14-c	g13562	0.334485		310032		0.0438065
acetyl- hydrolase	g720	-0.312365		345576		0.0438146
peroxisomal catalase	g8585	-0.295942		286807		0.0438734
minor allergen alt a 7	g14677	-0.604477		109901		0.044052
fumarate reductase	g6514	-0.29522		329060		0.0443362
regulatory p domain-containing protein	g9968	0.285228		226429		0.0443829
serine threonine protein ste pak ste20-related	g11579	0.284938		240024		0.0446106
alanine-glyoxylate aminotransferase	g4374	-0.357382		455640		0.0447117
globin-like protein	g15582	0.284697		258246		0.0448
aminotransferase family protein	g6715	-0.415222		115316		0.0448937
dopa -dioxygenase	g10092	-0.600968		101407		0.0455053
zinc finger protein	g2019	0.33153		300193		0.0459272
siderophore iron transporter	g1497	0.282564		16506.2		0.046023
ankyrin repeat protein nuc-2	g2330	-0.411734		129913		0.0469021
conserved hypothetical protein [Aspergillus flavus NRRL3357]	g13843	-0.597454		82763.7		0.0470008
hypothetical protein [Neurospora crassa]	g9377	-0.305652		375604		0.0478886
g6319.t1|---NA---	g6319	0.280626		255694		0.0481101
mitochondrial import inner membrane translocase subunit tim-54	g520	0.280557		254996		0.0481674
stress responsive a b barrel domain protein	g13758	-0.39247		210963		0.0483267
sas10 utp3 family protein	g7932	0.306101		118641		0.0495048
proteasome maturation ans ribosome synthesis protein	g11403	0.294329		208790		0.0499078
aminopeptidase y	g5757	0.540636	480661			0.0506948
atp-dependent rna helicase mss116	g8537	0.293251	207647			0.0507389
protein phosphatase 2c	g10722	0.292908	205802			0.0510051
short-chain dehydrogenase reductase	g1286	0.274213	13489.1			0.0511715
rna binding protein	g4858	0.292649	178514			0.0512071
40s ribosomal protein s30	g9763	0.539533	1114014			0.0513119
utp-glucose-1-phosphate uridylyltransferase	g14447	-0.298644	343300			0.0524764
c-8 sterol isomerase	g8765	0.271662	70982.5			0.0528372
2-nitropropane dioxygenase family	g10384	-0.384085	192863			0.0533867
ww rsp5 wwp	g13414	0.270804	95549.5			0.0534074
dihydrodipicolinate synthetase family protein	g8347	-0.400824	115178			0.0536767
methylglutaconyl- hydratase	g5465	-0.281527	300642			0.0539218
prephenate dehydrogenase	g9427	-0.281208	308691			0.0541642
u6 small nuclear ribonucleoprotein	g10641	0.287291	180830			0.0555419
translin family protein	g8172	-0.293881	372864			0.0557999
pseudouridine synthase 3	g14340	0.271912	221710			0.0558873
wd repeat protein	g10326	-0.578285	112760			0.0559059
mitochondrial import inner membrane translocase subunit tim-17	g12849	0.374785	401086			0.0560925
mitochondrial genome maintenance protein	g2437	0.31773	286362			0.0570101
hypothetical protein MGG_04093 [Magnaporthe oryzae 70-15]	g202	0.284951	212466			0.0575291
cell division control protein 54	g12387	0.264412	103157			0.0578203
acetyl- acetyltransferase	g433	-0.377165	206906			0.0578886
acyl- dehydrogenase	g9531	-0.357104	266616			0.0587496
cutinase transcription factor 1 alpha	g14363	-0.572277	67457.4			0.0589709
trna pseudouridine synthase b	g8761	0.268713	260690			0.0589933
hypothetical protein TRIVIDRAFT_34768 [Trichoderma virens Gv29-8]	g6800	0.26091	36831.7			0.0603634
pescadillo development protein	g2854	0.266948	254942			0.0607678
tyrosinase central domain-containing protein	g12658	-0.272925	316806			0.0607858
ribosomal protein cytosolic	g3737	0.523415	1948964			0.0610777
glucan -beta-glucosidase	g4458	0.290085	152837			0.0611584
ubiquitin fusion degradation protein	g13128	0.257834	6542.15			0.0626732
g7820.t1|het-c	g7820	-0.320993	508824			0.0634264
g14378.t1|---NA---	g14378	0.365519	386932			0.0634439
monodehydroascorbate reductase	g4665	-0.35	253255			0.0637628
brix domain-containing protein	g4738	0.286631	136002			0.0639487
orp1 like protein	g7392	0.518272	580285			0.0645004
g15989.t1|---NA---	g15989	0.518138	2288198			0.0645918
isocitrate lyase	g16010	-0.268092	297079			0.0649504
hypothetical protein CHGG_08352 [Chaetomium globosum CBS 148.51]	g4946	-0.281104	426971			0.0655896
fungal specific transcription	g12122	0.362065	401162			0.0663797
mgs207 protein	g14227	-0.279708	367480			0.0667403
duf323 domain protein	g5265	-0.381292	131835			0.0678437
acetolactate synthase	g12883	-0.554838	74094.3			0.0686658
inositol 5-phosphatase	g9053	0.259359	253812			0.0689084
u1 zinc finger domain-containing protein	g10622	0.279663	144444			0.0698983
phosphatidylinositol 3-kinase tor2	g691	-0.341566	249532			0.0701671
vacuolar atp synthase 16 kda proteolipid subunit	g8173	0.30384	321681			0.0703273
hypothetical protein NECHADRAFT_43788 [Nectria haematococca mpVI 77-13-4]	g11667	-0.309181	561409			0.0707431
atp12 atpase family protein	g8707	0.27082	208911			0.0708195
solute carrier family 25 member 45	g9708	0.270318	191862			0.0713342
gpi transamidase component gaa1	g10021	-0.357206	181054			0.0726711
glutamate carboxypeptidase	g13443	0.276279	153197			0.0729479
predicted protein [Trichoderma reesei QM6a]	g4895	-0.305209	430527			0.073354
drap deaminase	g6008	0.268	171094			0.0737522
g16136.t1|methyltransferase	g16136	0.255085	251726			0.0738743
60s ribosomal protein l44	g15335	0.505065	664643			0.0740207
nuclear pore complex subunit	g7672	0.267716	198174			0.0740535
carboxy-lyase-like protein	g5796	-0.271224	348172			0.0740959
uracil phosphoribosyltransferase	g9875	-0.373512	156877			0.0742835
_thioesterase family	g12185	-0.335106	233437			0.0754226
glycerol-3-phosphate dehydrogenase	g13515	-0.256559	278106			0.075844
atp-citrate synthase subunit 1	g2948	-0.268975	373432			0.0761527
prolyl oligopeptidase	g10978	-0.256205	280928			0.0762006
glutathione s-transferase	g7961	-0.334016	219005			0.0763404
atp-dependent rna helicase	g2979	0.351143	338912			0.0764103
mitochondrial import inner membrane translocase subunit tim-14	g11326	0.501473	930552			0.0767992
osmosensor protein	g2450	0.271562	170101			0.0773797
#NAME?	g7930	-0.26762	392272			0.0774146
zinc finger protein yan	g7370	0.264433	175576			0.0776034
u3 small nucleolar rna-associated protein 5	g9685	0.264381	186692			0.0776611
miz zinc finger protein	g2222	-0.265175	401161			0.0797347
hypothetical protein FOXB_04266 [Fusarium oxysporum Fo5176]	g3877	-0.329529	228080			0.0802136
transcription factor	g5199	-0.347872	198547			0.0805751
g9848.t1|---NA---	g9848	-0.294734	535853			0.0806184
nitroreductase family protein	g8416	-0.327885	234275			0.0816717
autophagocytosis protein	g3346	-0.364938	114227			0.0819515
cutinase negative acting protein	g7013	0.494797	534761			0.0821907
g182.t1|---NA---	g182	-0.262083	402921			0.0827494
cytochrome c oxidase assembly protein	g4719	0.266016	142624			0.082868
60s ribosomal protein l27	g2346	0.493761	1295423			0.0830539
cytochrome p450	g14299	-0.249512	273032			0.083205
trm112p-like protein	g11212	0.292293	285874			0.083251
pab-dependent poly -specific ribonuclease subunit pan2	g14055	0.233882	56712			0.0832678
aminotransferase class-v	g16102	-0.2494	286734			0.083327
cytochrome p450	g3673	-0.32577	221522			0.0835805
methyltransferase domain-containing protein	g9227	-0.343878	185539			0.0841649
dna-directed rna polymerases i	g8636	0.246831	251540			0.084292
alanine aminotransferase	g13643	-0.259158	349671			0.0856853
hypothetical protein CHGG_04235 [Chaetomium globosum CBS 148.51]	g10551	0.245385	218130			0.0862337
hypothetical protein GLRG_05993 [Glomerella graminicola M1.001]	g11608	0.289825	286225			0.0862497
protein tyrosine phosphatase	g14380	0.256912	192260			0.0862608
signal recognition particle 14kd protein	g9283	0.262728	157743			0.0862674
duf967 domain protein	g9580	0.341485	423955			0.0862776
g12355.t1|---NA---	g12355	-0.287084	527400			0.0862847
g11391.t1|---NA---	g11391	-0.285876	841568			0.0872082
40s ribosomal protein s12	g2003	0.488458	651837			0.0875891
phosphoglycerate mutase family protein	g12114	-0.525877	53331.2			0.0876326
nadh:ubiquinone oxidoreductase subunit	g2046	0.488401	1637584			0.087639
hypothetical protein MAA_09309 [Metarhizium anisopliae ARSEF 23]	g906	0.339892	333045			0.088001
glycoside hydrolase family 38 protein	g12524	-0.339728	199308			0.0880295
alternative nadh-dehydrogenase	g8516	0.28811	291592			0.0883837
a49-like rna polymerase i associated factor	g7928	0.254628	205041			0.0890405
mrna turnover protein	g16175	0.24303	255857			0.0894733
acetyl- carboxylase	g4084	-0.243083	323174			0.0904161
hypothetical protein GLRG_00308 [Glomerella graminicola M1.001]	g9871	-0.521215	104324			0.0910484
homocitrate synthase	g1896	0.225776	96200.6			0.0913696
glucose-6-phosphate isomerase	g10533	-0.253344	361127			0.0917706
acyl- dehydrogenase	g9825	-0.253161	340601			0.091968
hemerythrin hhe cation binding domain-containing protein	g10268	-0.335529	177686			0.0920851
phosphate transporter	g1028	0.285206	317300			0.0920943
dienelactone hydrolase family protein	g12198	-0.252638	418221			0.0925329
actin binding protein	g11198	0.251771	170950			0.0926167
siroheme synthase	g5384	-0.278623	501411			0.0929223
37s ribosomal protein mrp17	g10661	0.251393	185588			0.0930976
hypothetical protein MAC_06212 [Metarhizium acridum CQMa 102]	g6536	0.284307	292367			0.0932683
ccch and ring finger protein	g4540	0.240015	235689			0.0937636
short chain dehydrogenase reductase	g4959	-0.517569	43497.6			0.0937933
60s ribosomal biogenesis protein	g8947	0.250738	184600			0.0939372
2-nitropropane dioxygenase precursor	g11313	-0.251339	372940			0.0939475
atp citrate lyase subunit 2	g2945	-0.276792	761611			0.0944111
g10046.t1|---NA---	g10046	-0.313373	254384			0.0955013
dna-directed rna polymerase i 135 kda polypeptide	g8280	0.282124	285973			0.0961693
aspartyl-trna synthetase	g1705	0.238338	244980			0.0962206
extracellular dipeptidyl-peptidase dpp4	g1090	0.281894	313484			0.0964789
60s ribosomal protein l20	g1744	0.478645	1088838			0.0965071
auxin efflux carrier superfamily	g9147	-0.513826	68752.7			0.0966799
peptidyl-prolyl cis-trans isomerase pin4	g2002	-0.311521	241442			0.0973943
eukaryotic translation initiation factor 3 subunit j	g11853	0.477693	617324			0.0974099
zinc knuckle domain-containing protein	g15572	0.237408	254879			0.0976055
2-dehydropantoate 2-reductase-like protein	g2460	0.252433	163092			0.097647
glycoside hydrolase family 63	g6491	-0.349179	164621			0.0977106
glycoside hydrolase family 3 protein	g14099	-0.310868	242265			0.0980682
mitochondrial cytochrome c oxidase assembly factor	g11111	0.280212	311973			0.0987675
cytochrome p450 51b	g7006	0.23653	249410			0.0989265
thioredoxin-like protein	g15216	-0.235878	319427			0.0990851
trna-guanine transglycosylase family protein	g14694	0.246738	195547			0.0991974
choline-phosphate cytidylyltransferase	g11929	0.250614	164851			0.0997769
mitochondrial 2-oxoglutarate malate carrier protein	g1452	-0.245978	342379			0.0999738
duf1761-domain-containing protein	g4642	-0.234971	273201			0.100221
cytochrome c oxidase polypeptide mitochondrial precursor	g4484	-0.245694	354205			0.100302
acyl transferase	g3975	0.235484	248993			0.10052
hypothetical protein VDAG_01632 [Verticillium dahliae VdLs.17]	g5225	-0.269124	578132			0.100855
zinc-binding dehydrogenase	g11185	-0.308046	240156			0.101026
class v	g8121	0.216655	112630			0.101231
3-hydroxybutyryl- dehydrogenase	g14421	-0.233985	295177			0.101469
extracellular gdsl-like lipase	g2850	-0.267865	1343329			0.101946
beta-flanking protein	g10254	-0.232528	284735			0.103335
shwachman-bodian-diamond syndrome protein	g493	-0.505498	76428.7			0.103358
glycoside hydrolase family 17 protein	g14842	0.471102	544562			0.103845
sorting nexin mvp-1	g4499	-0.242655	381575			0.103861
alpha beta	g35	-0.32384	175369			0.104169
glucosamine-fructose-6-phosphate aminotransferase	g5630	-0.231511	311791			0.104653
protein hmf1	g531	-0.264297	688165			0.105089
n-acetylglutamate synthase	g1445	-0.264166	457198			0.105206
cytosolic non-specific dipeptidase	g15166	-0.241356	367162			0.105413
protein ssu72	g2659	-0.501862	57129.3			0.106385
g1615.t1|---NA---	g1615	0.468433	1510225			0.106545
pumilio domain-containing protein	g12451	-0.500928	58242.7			0.107174
rna binding protein	g13802	0.244157	129042			0.107639
cell cycle control protein	g6662	-0.339707	116276			0.108292
cox1 assembly protein	g5193	0.273255	278833			0.108701
conserved hypothetical protein [Verticillium albo-atrum VaMs.102]	g13249	0.243171	118292			0.108882
tpr domain protein	g11599	0.24295	140620			0.109161
activator 1 41 kda subunit	g2177	0.229903	232013			0.109368
glutathione s-transferase	g14066	-0.259414	450903			0.109514
hypothetical protein FOXB_09922 [Fusarium oxysporum Fo5176]	g9622	0.465376	691644			0.109706
chlorocatechol -dioxygenase	g4454	-0.497724	88322.8			0.109917
lea domain protein	g9636	-0.497636	50725.3			0.109993
hypothetical protein VDAG_05811 [Verticillium dahliae VdLs.17]	g15560	0.272339	273223			0.110066
hypothetical protein CIMG_01974 [Coccidioides immitis RS]	g7485	-0.338082	128157			0.110196
g15463.t1|---NA---	g15463	-0.237302	380414			0.110374
glutathione-dependent formaldehyde dehydrogenase	g14289	-0.236972	360549			0.110786
3-ketoacyl- reductase	g1187	0.271843	297172			0.11081
trnahis guanylyltransferase	g3465	-0.496614	41638			0.11088
methionyl-trna synthetase	g8125	-0.236445	352859			0.111447
small nuclear ribonucleoprotein sm d3	g4367	0.241022	156989			0.111628
nitrate transporter	g13303	-0.298077	249174			0.112045
g4159.t1|6-phosphofructokinase	g4159	-0.235788	370386			0.112275
zinc finger protein zpr1	g6461	0.318993	391715			0.113264
cytochrome c oxidase assembly	g12323	0.461697	447530			0.113607
hypothetical protein CCM_08328 [Cordyceps militaris CM01]	g8820	-0.315404	179740			0.113648
mediator of rna polymerase ii transcription subunit 8	g2667	-0.335031	138415			0.113841
nuclear segregation protein	g361	0.318558	413349			0.113844
carnitine o-acetyltransferase precursor	g12052	-0.314175	215698			0.115084
60s ribosomal protein l10a	g8595	0.460217	799706			0.115207
atp-dependent rna helicase dbp4	g3502	0.204526	52846.6			0.115638
hypothetical protein CHGG_05466 [Chaetomium globosum CBS 148.51]	g1294	-0.313668	212424			0.115681
sam dependent methyltransferase	g4523	-0.252809	514449			0.115731
dna polymerase epsilon	g5487	0.237819	149590			0.115825
choline dehydrogenase	g7458	0.26829	284161			0.116262
3-deoxy-d-manno-octulosonic acid 8-phosphate synthase	g1034	-0.222723	294700			0.116613
vacuolar protein sorting-associated protein 35	g9014	-0.312286	177753			0.117319
polyketide synthase	g1181	-0.489328	20951.3			0.117366
hnrnp arginine n-methyltransferase	g12408	0.233933	195631			0.117627
3-isopropylmalate dehydrogenase	g2240	-0.31162	179306			0.118114
glutathione peroxidase	g6379	-0.249444	438251			0.119004
hypothetical protein GLRG_09660 [Glomerella graminicola M1.001]	g631	0.314704	377276			0.119094
g2 m phase checkpoint control protein	g4397	0.224119	218095			0.119176
methyltransferase domain-containing protein	g4969	-0.291675	239997			0.119607
nuclear envelope protein	g4436	0.266102	289458			0.119723
f1f0 atp synthase assembly protein	g498	0.234827	161122			0.119856
fungal specific transcription factor domain-containing protein	g1376	0.23242	186812			0.119972
viral a-type inclusion protein repeat protein	g15838	-0.329591	127444			0.120574
enoyl- hydratase	g2006	-0.247553	601031			0.120875
rna polymerase ii transcriptional	g12373	0.313393	340854			0.120923
ribosomal rna-processing protein 12	g1566	0.26529	332178			0.121026
zinc metallo-protease	g6970	0.313247	335578			0.121129
haloalkanoic acid	g11076	-0.309035	175938			0.121244
karyopherin kap123	g261	0.454482	513790			0.121574
phosphoglycerate mutase family protein	g1195	-0.484378	80597.2			0.12194
ribosomal protein l24e	g11328	0.454002	537365			0.12212
iron only hydrogenase large subunit domain-containing protein	g13179	-0.327595	147278			0.12312
opa3 domain protein	g495	0.452551	1189911			0.123779
g5992.t1|protein	g5992	0.229973	197622			0.123841
6-phosphofructo-2-kinase 1	g13570	-0.482238	28841.7			0.12396
60s ribosomal protein l19	g4696	0.450769	1077046			0.125842
hypothetical protein BDDG_07852 [Ajellomyces dermatitidis ATCC 18188]	g14969	0.230429	120027			0.125979
heat shock protein hsp98	g8583	-0.286389	223877			0.126148
pex11 domain protein	g15968	0.230264	145499			0.126214
inositol monophosphatase	g3547	-0.224607	333322			0.127112
arp2 3 complex 21 kda subunit	g7609	-0.285583	243415			0.12717
trna (cytosine-5-)-methyltransferase ncl1	g4255	0.26119	289499			0.127785
zinc-binding oxidoreductase	g11847	-0.303609	207272			0.128025
dna-directed rna polymerases i and iii 40 kda polypeptide	g561	0.227264	210622			0.128236
flavin-containing monooxygenase	g12906	0.448488	551910			0.128521
nadh:flavin oxidoreductase nadh oxidase family protein	g14356	0.226998	192484			0.128674
membrane dipeptidase	g11209	-0.323266	116610			0.128791
chromo domain-containing protein	g4963	0.226339	197639			0.129765
mitochondrial cytochrome c oxidase protein 20-like protein	g5473	0.218026	253638			0.130242
rna processing factor 1	g8614	0.225993	171700			0.130341
phosphatidylglycerol phosphatidylinositol transfer protein	g5298	-0.213458	314090			0.130357
uroporphyrinogen-iii synthase	g15902	-0.213085	292872			0.130936
54s ribosomal protein l3	g3496	0.259058	326789			0.131412
peroxisomal nadh pyrophosphatase nudt12	g8936	-0.300718	174535			0.131755
g837.t1|---NA---	g837	0.225123	184991			0.131796
fumarylacetoacetate hydrolase	g7527	-0.281942	250289			0.131865
hypothetical protein CH063_00492 [Colletotrichum higginsianum]	g9670	-0.320966	147278			0.131883
g9831.t1|trx1p	g9831	-0.236406	696388			0.132374
general substrate transporter	g8259	-0.236391	638164			0.13239
ribosomal biogenesis protein gar2	g5838	0.305178	349827			0.132886
50s ribosomal protein l27	g6115	0.305052	429443			0.133077
nadph dehydrogenase	g11586	-0.319808	133976			0.133463
domain and endonuclease exonuclease phosphatase	g13745	0.189034	55135.9			0.136327
predicted protein [Trichoderma reesei QM6a]	g218	0.222329	187314			0.136555
carbamoyl-phosphate synthase subunit l	g9150	-0.278234	244144			0.136782
pyruvate carboxylase	g586	-0.217174	335354			0.137792
udp-galactose transporter like protein	g1710	0.187066	98719.3			0.139148
kelch domain-containing protein	g4806	-0.315687	169096			0.139202
had superfamily	g11876	-0.229269	442979			0.14017
glucan synthesis regulatory protein	g15254	0.220187	190069			0.140293
endoplasmic reticulum transmembrane protein	g9619	0.300315	347200			0.140388
mads-box mef2 type transcription factor	g6521	-0.206794	296740			0.140997
actin-like protein arp-6	g13130	-0.293474	190780			0.141474
peptidyl-prolyl cis-trans isomerase	g10263	-0.227573	804027			0.142074
cop9 signalosome subunit 7	g2680	0.184801	34305.4			0.14245
dna polymerase subunit cdc27	g8961	0.218896	180225			0.142584
alkaline phosphatase-like protein	g7869	-0.292647	203103			0.142618
vacuolar transporter chaperone 2	g6259	-0.292623	215451			0.142651
anthranilate phosphoribosyltransferase	g5124	-0.2056	280991			0.142972
hypothetical protein NECHADRAFT_31392 [Nectria haematococca mpVI 77-13-4]	g5859	0.218993	153423			0.143044
50s ribosomal protein	g2760	0.298541	356872			0.143205
sas10 utp3 c1d family protein	g9816	-0.225904	498399			0.143967
rab gdp-dissociation inhibitor	g332	-0.21251	419903			0.144838
tpr domain-containing protein	g1471	0.183075	105340			0.145006
rna binding protein	g12402	0.210471	264899			0.145049
fungal specific transcription factor	g4574	-0.212326	353732			0.145122
bzip transcription factor	g1087	0.217662	159738			0.14514
long-chain-fatty-acid- ligase	g6263	-0.272105	251924			0.145219
gtp-binding protein rho2	g3879	0.216834	187093			0.146302
vacuolar membrane protein	g1065	-0.460042	95323.1			0.146482
ubiquitin carboxyl-terminal hydrolase	g15630	-0.271165	262443			0.146547
pre-rrna-processing protein esf1	g4222	0.216565	171086			0.146792
transformer-sr ribonucleoprotein	g7566	0.296193	399949			0.146999
brct domain-containing protein	g5338	-0.459127	65336.2			0.147473
retinoblastoma-binding protein	g15167	0.216023	162081			0.147753
ssdna binding	g2266	0.295579	377848			0.148003
delta-aminolevulinic acid dehydratase	g4802	0.208996	247771			0.148087
inositolphosphorylceramide-b c-26 hydroxylase	g9932	0.215701	138436			0.148269
mitochondrial import receptor subunit	g7788	0.208666	231706			0.148772
dna replication licensing factor mcm10	g5204	0.180522	91903.3			0.148853
nitrite reductase	g13301	-0.288172	215975			0.14893
domain-containing protein	g5317	0.208116	262823			0.14992
cytochrome p450	g11222	-0.209003	363375			0.150316
hypothetical protein TRIVIDRAFT_230254 [Trichoderma virens Gv29-8]	g623	0.294102	376288			0.150442
glutation s-transferase	g4069	0.248184	301507			0.15117
heme steroid binding protein	g5731	-0.455406	15311.1			0.151559
mitochondrial import inner membrane translocase subunit tim10	g10275	-0.455311	75612.1			0.151665
tubulin-specific chaperone	g5887	-0.30696	155857			0.151979
sexual development transcription factor	g15306	0.21281	166930			0.15298
integral membrane	g3238	-0.285335	186350			0.15304
nadh-ubiquinone oxidoreductase 23 kda subunit	g7442	0.292479	419517			0.153156
peroxisomal multifunctional enzyme	g5679	-0.266198	219156			0.153722
dephospho- kinase	g8930	-0.199244	297308			0.153843
lyr family protein	g4118	0.246688	282846			0.154058
mitochondrial intermembrane space protein mia40	g2522	0.428362	609300			0.154114
g6921.t1|---NA---	g6921	0.177057	39815.3			0.154196
family protein	g4656	-0.206495	353149			0.154329
#NAME?	g540	-0.265757	227676			0.154371
het-s domain-containing protein	g8885	-0.198729	308934			0.154751
eukaryotic translation initiation factor subunit eif-	g11370	0.24625	303344			0.15491
dsdna-binding protein	g7304	0.211435	140292			0.155258
sh3 domain signalling protein	g15783	-0.451785	100777			0.155617
chromatin remodeling complex subunit	g408	-0.304488	159355			0.155756
alkaline phosphatase family protein	g3282	0.245484	283473			0.15641
malate l-lactate	g8005	0.17558	36841.5			0.156517
hypothetical protein FOXB_00660 [Fusarium oxysporum Fo5176]	g16153	0.426376	690916			0.156836
pre-mrna-splicing factor 18	g2051	0.174665	52015.8			0.157969
integral membrane protein	g12113	0.209293	146335			0.158862
sorting nexin-41	g8502	-0.280716	178958			0.159916
40s ribosomal protein s22	g2005	0.28836	413300			0.160212
atp-dependent rna helicase dbp-2	g9420	0.423447	482833			0.160916
ring finger-like protein	g4708	0.202845	217555			0.161271
mnori-2 protein	g12751	-0.195056	279098			0.161343
chromosome segregation atpase	g13963	0.20274	227997			0.161506
glycine-rich protein	g455	0.422998	553615			0.161548
heterotrimeric g-protein beta subunit	g13231	0.202641	242029			0.161724
phenylacetone monooxygenase	g5423	-0.260632	219083			0.162075
abc drug exporter	g10356	0.171432	66939.3			0.163177
aaa family	g11673	-0.299613	160671			0.163413
urea active transporter	g10825	-0.444672	70597.1			0.163827
sensor histidine kinase response	g1402	-0.443713	31449.5			0.164958
glycogen synthase	g1641	-0.193077	313122			0.164983
phospho-2-dehydro-3-deoxyheptonate aldolase	g1696	0.28556	372727			0.165147
glyceraldehyde-3-phosphate dehydrogenase	g3952	-0.277289	204935			0.165168
phosphoinositide 3-kinase regulatory subunit 4	g7778	-0.443143	28709.9			0.165634
superoxide dismutase	g9061	-0.199556	367070			0.165856
pre-mrna-processing atp-dependent rna helicase prp5	g3733	-0.276314	211404			0.166685
atp-dependent rna helicase dbp3	g170	0.205851	207790			0.167366
ankyrin repeat-containing protein	g3848	0.239391	303386			0.16874
aldose 1-epimerase	g1697	-0.256128	223185			0.169083
gtp binding	g472	0.282264	358176			0.171102
ribosomal protein l1	g1236	0.238143	322682			0.171354
related to lipoyltransferase	g1059	-0.254651	257756			0.171429
protein kinase snf1	g13253	-0.273069	188184			0.171812
glycoside hydrolase family 18 protein	g3659	-0.273059	183277			0.171828
atp-dependent rna helicase ded1	g4320	0.281862	372564			0.171839
surf4 family protein	g9233	0.203491	184123			0.172176
hypothetical protein TRIATDRAFT_298458 [Trichoderma atroviride IMI 206040]	g3495	0.281658	372013			0.172214
hypothetical protein THITE_2077609 [Thielavia terrestris NRRL 8126]	g16037	0.203076	172722			0.173031
g8290.t1|---NA---	g8290	0.20305	205401			0.173086
54s ribosomal protein l7	g4052	0.201	164456			0.173405
trna splicing endonuclease subunit	g6474	-0.436609	15575.9			0.173523
repressible alkaline phosphatase precursor	g14162	-0.271994	178114			0.173536
cyclophilin-type peptidyl-prolyl cis-trans isomerase	g14122	0.280796	357827			0.173805
acetylserotonin methytransferase-like protein	g6501	0.200401	166694			0.174495
thiamine pyrophosphokinase	g12843	-0.187912	270872			0.174771
c2h2 type zinc finger domain-containing protein	g11849	0.200169	133184			0.174917
hypothetical protein SMAC_02603 [Sordaria macrospora k-hell]	g15732	0.200134	127561			0.17498
40s ribosomal protein s17	g9903	0.413661	498436			0.175132
g2406.t1|synaptobrevin	g2406	0.41351	666249			0.175358
branched-chain amino acid aminotransferase	g15333	-0.187484	314304			0.175599
la domain family	g6667	0.279625	389934			0.175984
g15300.t1|---NA---	g15300	-0.199524	901734			0.176506
histone acetyltransferase subunit 4	g10977	0.163491	102917			0.176523
g5553.t1|carboxyphosphonoenolpyruvate	g5553	-0.269809	190568			0.177078
rrna biogenesis protein rrp5	g9882	0.235402	271331			0.177199
pre-mrna-splicing factor rse-1	g6051	0.200942	185375			0.177487
ribosomal rna-processing protein	g4322	0.235142	320648			0.17776
glycoside hydrolase family 5 protein	g5496	-0.432595	72249.7			0.178508
40s ribosomal protein s28	g11572	0.234706	287796			0.178706
spindle assembly checkpoint component mad1	g1221	0.162173	94703.7			0.178815
hypothetical protein FOXB_03523 [Fusarium oxysporum Fo5176]	g2431	0.411041	481527			0.179093
aldehyde dehydrogenase	g13609	-0.185366	287721			0.179751
pre-mrna-splicing factor isy1	g9300	0.234152	331017			0.179913
g1414.t1|amidohydrolase	g1414	-0.184702	304280			0.181067
hypothetical protein MYCTH_2307934 [Myceliophthora thermophila ATCC 42464]	g11803	0.160766	73535.7			0.181286
proteasome subunit alpha type 6	g264	0.194154	259621			0.18139
flocculation suppression protein	g4432	0.233365	268663			0.18164
trafficking protein particle complex subunit 3	g5997	-0.195514	556315			0.181897
hypothetical protein MAA_08006 [Metarhizium anisopliae ARSEF 23]	g8994	-0.429833	67946			0.181999
choline dehydrogenase	g3144	0.409072	711674			0.182112
elicitor protein	g2248	0.409068	439709			0.182119
wd domain-containing protein	g2938	0.40899	586648			0.182239
vacuolar membrane protein pep3	g8605	-0.266528	188041			0.182501
hypercellular protein	g14527	-0.190042	364879			0.182699
telomerase activating protein est1	g14997	0.232704	268989			0.183097
mitochondrial atpase	g6779	-0.189687	408597			0.183351
40s ribosomal protein s29-a	g6148	0.40763	2172186			0.184348
stomatin-like protein	g6249	-0.265361	175457			0.184458
chromosome segregation in meiosis protein 3	g13935	0.192861	216692			0.184534
er-golgi snare complex subunit	g12026	-0.427378	49336			0.185145
nucleolar protein nop5	g6250	0.274744	363403			0.185288
aspartyl-trna synthetase	g12228	-0.192888	602431			0.185494
glycoside hydrolase family 3 domain protein	g9408	-0.264581	186733			0.185775
ser thr protein phosphatase family	g9735	-0.286293	168399			0.185776
importin subunit beta-3	g10008	0.192319	249902			0.185866
epoxide hydrolase	g13779	-0.24579	244050			0.18602
cell wall biogenesis protein glutathione transferase	g7797	-0.181929	330919			0.186641
prolyl-trna synthetase	g10997	-0.191895	437915			0.186869
hypothetical protein VDAG_06739 [Verticillium dahliae VdLs.17]	g732	-0.191642	658523			0.187219
atp-dependent rna helicase mss116	g11682	0.193467	152319			0.18746
c2 domain containing protein	g6759	-0.425588	61092.7			0.187463
40s ribosomal protein s3ae	g3259	0.405465	575495			0.187743
threonine aldolase	g8274	-0.263035	205806			0.188406
pre-mrna-splicing factor slu7	g7320	0.156735	106650			0.188503
translation regulator gcd7	g4638	0.192854	140719			0.18864
aminopeptidase y	g9893	0.19271	127831			0.188918
aldehyde reductase i	g3921	-0.262593	198775			0.189164
protein sco1	g9720	0.229963	279801			0.189235
glutaryl- dehydrogenase	g9563	-0.243721	238612			0.189556
ribosome assembly protein	g8123	0.192068	144752			0.190161
cpl domain-containing protein	g12679	0.155758	60206.8			0.190285
hypothetical protein [Podospora anserina S mat+]	g10319	-0.185762	389101			0.190677
methionine vitamin-b12	g9971	-0.188527	505394			0.191584
c-5 sterol desaturase	g2215	0.402666	638782			0.1922
nuclear pore complex protein an-nup82	g10962	0.193959	193805			0.192658
cytochrome mitochondrial precursor	g419	-0.282379	165502			0.192759
duf907 domain-containing protein	g11255	0.193806	211289			0.193001
predicted protein [Nectria haematococca mpVI 77-13-4]	g2823	0.154195	105076			0.19316
snf2 family helicase	g5072	-0.241492	233643			0.19342
glycosyltransferase family 31 protein	g6410	0.19361	189861			0.193441
g339.t1|---NA---	g339	-0.420874	48234.8			0.19367
nadh-ubiquinone oxidoreductase kda subunit	g9306	0.401646	1073951			0.193842
phthalate transporter	g9362	-0.178265	290960			0.194199
g15394.t1|---NA---	g15394	0.227602	311053			0.194645
_n domain-containing protein	g12734	-0.240551	244584			0.195069
nop14-like family protein	g12515	0.18855	248760			0.195314
annexin anxc4	g15661	0.15253	69090.6			0.196257
o-acetylhomoserine -lyase	g2313	-0.182451	390877			0.197023
serine threonine-protein kinase hal4	g15010	-0.239393	238289			0.197111
dolichyl-diphosphooligosaccharide-protein glycotransferase	g4698	0.15207	44514.1			0.19712
atp-dependent rna helicase mrh-4	g8897	0.151893	84120.4			0.197451
prefoldin subunit 4	g14276	-0.176567	296526			0.197778
malate dehydrogenase	g2219	-0.183964	445236			0.19811
methyltransferase domain-containing protein	g15430	-0.176403	309801			0.198126
rna polymerase rpb4 family protein	g12676	-0.17623	294374			0.198495
predicted protein [Trichoderma reesei QM6a]	g14293	-0.257208	194841			0.198572
hypothetical protein THITE_2106284 [Thielavia terrestris NRRL 8126]	g11915	0.225836	271480			0.198764
neutral alkaline non-lysosomal ceramidase	g14749	-0.18321	445252			0.199203
carrier protein	g769	0.398249	1143785			0.199389
ribosomal protein s17	g9270	0.225289	312942			0.200052
phospholipase carboxylesterase family protein	g644	-0.27839	122475			0.200073
eukaryotic membrane protein family	g10608	0.225217	276612			0.200224
presequence translocase-associated motor subunit	g2562	0.190574	176397			0.200346
60s ribosomal protein l7	g15468	0.397289	708757			0.200978
metalloprotease atp23	g8913	-0.181952	501200			0.201039
acetyl- synthetase-like protein	g16123	-0.181833	684184			0.201214
initiation-specific alpha- -mannosyltransferase	g9756	-0.237006	240421			0.201372
u3 small nucleolar rna-associated protein	g2250	0.186162	162224			0.201876
aspartate aminotransferase	g2959	-0.179967	369700			0.201885
fungal transcriptional regulatory protein	g971	-0.414803	95751.6			0.201888
phospholipase carboxylesterase	g8711	-0.181265	482028			0.202047
g3000.t1|---NA---	g3000	-0.181249	1960868			0.202071
had superfamily	g9722	-0.236593	218115			0.202116
eukaryotic translation initiation factor 3 subunit clu1	g10952	0.223882	317479			0.203395
tuberous sclerosis 1	g4653	0.148732	13559			0.203459
dihydrofolate reductase	g8645	0.18519	146598			0.203853
eukaryotic ribosome biogenesis protein 1	g12793	0.188978	171613			0.204048
aldose 1-epimerase	g5458	-0.178659	402436			0.204478
autophagy protein apg6	g2729	0.148178	98777.5			0.204525
regulatory protein ral2	g1342	-0.275762	169575			0.205001
nicotinamide mononucleotide adenylyl transferase	g12317	0.147631	36685.4			0.205582
siderophore iron transporter mirb	g8083	0.184184	140549			0.205913
ubiquitin-protein ligase molybdopterin-converting factor	g12707	0.222815	297306			0.205957
cysteine proteinase	g13656	-0.252858	197228			0.206418
adenylyl cyclase-associated protein	g12051	-0.252733	175044			0.206645
small nucleolar ribonucleoprotein complex subunit	g4307	0.183637	158283			0.207042
nucleolar complex protein	g569	0.183422	134072			0.207486
#NAME?	g2205	-0.176879	411899			0.208047
hypothetical protein GLRG_08252 [Glomerella graminicola M1.001]	g6609	0.183583	241025			0.208296
cytochrome c1 heme lyase	g1480	0.187164	213457			0.208314
mynd finger family protein	g859	0.183559	247101			0.208359
2-heptaprenyl- -naphthoquinone	g5127	-0.176291	363736			0.209236
isovaleryl- dehydrogenase	g12722	-0.171137	310630			0.209545
g3431.t1|---NA---	g3431	-0.232514	224682			0.209572
chitin synthase 6	g7780	0.182167	167556			0.210092
g9783.t1|tetraspanin	g9783	-0.175676	436996			0.210379
3-oxoadipate enol-lactonase i	g903	-0.231945	237876			0.210627
n-acetylglucosamine-phosphate mutase	g12409	-0.170615	328695			0.210703
nadp-specific glutamate dehydrogenase	g6136	-0.175433	444840			0.210746
nadh:ubiquinone oxidoreductase subunit	g5220	-0.272747	133646			0.210762
rna annealing protein	g10891	0.262201	386904			0.210855
f-actin capping protein beta subunit	g5068	-0.170446	291148			0.211077
ubx domain-containing protein	g5192	-0.272545	165218			0.211151
vacuolar amino acid transporter 3	g6130	0.144542	104306			0.211624
hypothetical protein VDAG_08803 [Verticillium dahliae VdLs.17]	g10975	0.144398	99770.6			0.21191
intermediate filament protein mdm1	g13114	0.181127	136277			0.212271
g6734.t1|hexokinase	g6734	-0.169799	320269			0.21252
mitochondrial export translocase oxa1	g5961	0.390383	510885			0.212677
pre-rrna-processing protein tsr2	g7357	0.261234	357472			0.212927
mitotic control protein dis3	g473	0.185152	190278			0.213124
g11736.t1|aldehyde	g11736	0.143785	106930			0.213126
short-chain dehydrogenase reductase family protein	g9158	0.180634	146199			0.213309
amidase signature enzyme	g10253	0.181699	221280			0.213382
rta1 domain protein	g5495	0.389904	500581			0.213507
3-hydroxy-3-methylglutaryl-coenzyme a reductase	g2857	0.184359	186086			0.215041
nuclear protein es2	g6798	-0.40511	103262			0.215527
cytochrome c oxidase polypeptide vib	g4293	-0.171822	760582			0.216267
mitochondrial protein	g7015	0.259674	424729			0.2163
glycosyltransferase family 22 protein	g1204	0.218579	313149			0.216359
small nucleolar ribonucleoprotein complex subunit utp14	g12321	0.259602	334090			0.216457
hypothetical protein MAC_06580 [Metarhizium acridum CQMa 102]	g15179	0.259345	364388			0.217017
vacuolar protein sorting-associated protein	g851	-0.167692	275640			0.217266
transcriptional regulator	g14068	-0.246743	185098			0.217825
methylthioribulose-1-phosphate dehydratase	g7021	-0.171375	359609			0.219371
methyltransferase domain-containing protein	g4968	-0.169545	597077			0.219802
galactose-1-phosphate uridylyltransferase	g1186	0.18236	213635			0.219928
acyl binding protein	g4193	-0.171083	334158			0.219983
et-dependent rrna methyltransferase spb1	g8793	0.140328	61750.4			0.220075
dead deah box	g9928	0.216614	276330			0.221311
2og-fe oxygenase superfamily protein	g1611	-0.244618	199654			0.221891
g14100.t1|---NA---	g14100	0.257094	341853			0.221964
vacuolar protein sorting-associated protein 33a	g5101	0.139379	26679.5			0.222009
branched-chain amino acid cytosolic	g5219	-0.165579	319237			0.222104
armadillo-type fold domain containing protein	g14388	0.178462	247194			0.222326
ethanolamine-phosphate cytidylyltransferase	g13790	-0.266815	143950			0.222438
nuclear protein snf4	g11449	0.215964	283277			0.222967
garp complex component	g6368	0.138839	40686.3			0.223117
deoxyribose-phosphate aldolase	g2443	0.175892	156443			0.223485
hypothetical protein GLRG_00092 [Glomerella graminicola M1.001]	g14128	0.180525	173712			0.224484
37s ribosomal protein	g1834	0.255586	367450			0.225324
actin- protein	g13413	0.137612	67540.6			0.225646
aldolase citrate lyase family protein	g7195	-0.265182	144231			0.225731
peptidyl-prolyl cis-trans isomerase cyp8	g5606	0.179902	204934			0.226046
dna-directed rna polymerase i and iii 14 kda polypeptide	g15004	0.174374	141439			0.226812
zz type zinc finger domain-containing protein	g313	0.174133	131882			0.227345
50s ribosomal protein l17	g13263	0.176596	239453			0.227603
alpha beta-hydrolase	g12226	-0.164467	605438			0.227832
hydroxyacylglutathione hydrolase	g3336	-0.241021	211305			0.228901
zinc finger containing protein	g12530	0.178769	210488			0.228908
cytoplasm to vacuole targeting vps64	g2439	0.178431	198873			0.229765
ctd kinase subunit alpha	g1599	0.172882	126070			0.230119
hypothetical protein GLRG_07474 [Glomerella graminicola M1.001]	g4616	-0.162117	276230			0.230196
hd family	g1179	-0.162106	297942			0.23022
hypothetical protein FOXB_00403 [Fusarium oxysporum Fo5176]	g15595	-0.221574	245110			0.230543
helix-loop-helix dna-binding domain-containing protein	g12258	0.177879	176124			0.231174
isoflavone reductase family protein	g13257	-0.221241	222159			0.231204
methionine adenosyltransferase 2 subunit beta	g6355	-0.220355	262698			0.232969
acetylglutamate synthase	g15723	-0.261391	136432			0.233512
inosine-5 -monophosphate dehydrogenase imd2	g5702	0.211903	290104			0.233513
haloacid dehalogenase-like hydrolase	g470	-0.164623	352168			0.233856
60s ribosomal protein l9	g14077	0.37853	557355			0.23389
amidohydrolase family protein	g956	-0.392662	68848.4			0.234001
glutamate 5-kinase	g8915	-0.164231	364624			0.234718
wd repeat-containing protein	g9477	-0.391825	58660.6			0.235283
mitochondrial presequence protease	g6967	0.176214	209471			0.235454
glycoside hydrolase family 16 protein	g7838	0.17387	246479			0.235469
glycosyltransferase family 39 protein	g534	0.170352	166713			0.235805
afg1-like atpase	g14973	0.170349	136243			0.235812
gtp-binding protein	g279	0.170186	161951			0.236182
nad transhydrogenase	g11436	-0.237238	194874			0.23644
nad -binding domain	g1120	-0.237227	173268			0.236463
v-snare protein	g2524	0.170024	144428			0.236548
prolyl-trna synthetase	g10999	-0.159303	277391			0.236924
mitochondrial chaperone	g422	0.175573	176515			0.237116
dna damage checkpoint protein rad24	g6781	-0.158023	463582			0.238322
upf0041 domain protein	g3411	0.249893	393515			0.238334
proteasome component pup3	g486	0.375923	1117871			0.238749
nadh:ubiquinone oxidoreductase subunit	g14744	0.249361	333357			0.239576
nucleoside-diphosphate-sugar epimerase	g4561	-0.38901	88353.4			0.239629
pre-mrna splicing factor	g6661	-0.25841	162218			0.239762
membrane biogenesis protein	g11191	0.249204	404312			0.239942
sam-dependent methyltransferase	g5573	0.375265	619049			0.239988
nuclear import and export protein	g13150	-0.235402	192468			0.240163
rna binding protein	g12812	0.172048	227499			0.240835
mitochondrial import receptor subunit tom-40	g4057	0.171852	241902			0.241417
3 -5 exoribonuclease csl4	g8764	0.167861	127166			0.241499
mitochondrial protein	g7841	0.17369	200327			0.242048
glucose-methanol-choline oxidoreductase	g6138	0.171497	242400			0.242475
btb poz domain-containing protein	g1434	-0.155144	560254			0.243117
g11922.t1|---NA---	g11922	-0.386653	82344.5			0.24331
gnat family	g10177	-0.386526	110091			0.243509
cutinase transcription factor 1 alpha	g15438	-0.256259	141605			0.244346
fk506-binding protein	g1667	0.37277	634380			0.244722
heat shock protein	g14586	0.37221	1032645			0.245794
atp-dependent rna helicase dbp10	g11890	0.246722	403577			0.245806
heterochromatin protein one	g12313	-0.384969	99092.6			0.245966
duf757 domain-containing protein	g5722	0.246554	365391			0.246206
low temperature viability protein	g10513	0.127915	82979.4			0.24636
dna-directed rna polymerase iii 130 kda polypeptide	g14942	0.172047	177486			0.246412
mitochondrial import receptor subunit tom-22	g10717	0.371818	480548			0.246545
serine threonine-protein phosphatase pp2a catalytic subunit	g3239	0.12747	20443.9			0.247342
nadh-ubiquinone oxidoreductase 21kda subunit	g8953	0.169798	253554			0.247578
hypothetical protein AN2003.2 [Aspergillus nidulans FGSC A4]	g8032	0.371262	557390			0.247616
gyf domain-containing protein	g7261	0.169758	227389			0.247698
sodium p-type	g6119	0.127232	80141.5			0.247869
involucrin repeat protein	g15562	0.169588	266487			0.248214
protein transport protein sec61 alpha subunit	g11410	0.245493	422828			0.248744
60s ribosomal protein l37	g7328	0.369932	495617			0.250186
sds23 moc1	g10009	-0.230347	180647			0.250624
short chain dehydrogenase reductase family	g3534	0.125978	63237.6			0.250652
kinesin motor domain-containing protein	g3896	-0.150578	650979			0.250859
heat repeat protein	g8923	0.168708	243164			0.250891
glycerol-3-phosphate dehydrogenase	g2557	-0.157	355419			0.251011
acetyltransferase [Glomerella graminicola M1.001]	g4187	-0.150442	476080			0.251092
cell cycle inhibitor	g8267	0.163611	163883			0.251435
20s cyclosome subunit (apc1 )	g3679	0.244145	340552			0.251995
ell-associated factor	g12595	-0.380916	90008			0.252437
hypothetical protein TRIVIDRAFT_140860 [Trichoderma virens Gv29-8]	g6930	0.243932	428784			0.252514
60s ribosomal protein l5	g1814	0.243852	404804			0.252708
40s ribosomal protein s26	g3661	0.368528	673324			0.252921
c3hc zinc finger domain-containing protein	g5330	0.124841	58139.7			0.253197
g9975.t1|---NA---	g9975	0.243546	378651			0.25345
pre-mrna-splicing factor 38b	g8620	0.243443	347622			0.253701
thiol-specific monooxygenase	g9524	-0.148905	463365			0.25374
domain-containing protein	g13026	0.204417	301650			0.253871
integral membrane protein	g16157	0.169251	178008			0.253961
60s ribosomal protein l26	g1569	0.36794	599627			0.254073
bifunctional dethiobiotin synthetase adenosylmethionine-8-amino-7-oxononanoate aminotransferase - [tpa_inf:]	g5242	-0.209921	218751			0.25448
60s ribosomal protein l23	g2202	0.367672	842411			0.254599
heterokaryon incompatibility	g9473	-0.228433	192989			0.254667
universal stress protein family	g7653	-0.228412	182474			0.25471
ame: full=protein bcp1 - [bcp1_gibze]	g15816	0.242958	333145			0.254883
acyl carrier protein	g7443	0.367415	509535			0.255104
hypothetical protein NECHADRAFT_70112 [Nectria haematococca mpVI 77-13-4]	g11547	0.16189	125072			0.25554
flavin-containing amine	g4982	0.161765	163632			0.255839
bifunctional pyrimidine biosynthesis protein	g14966	0.242424	416452			0.256191
aldo keto reductase	g4471	-0.147481	565456			0.256208
rhomboid family protein	g11957	0.123496	111174			0.25623
dna polymerase	g602	0.242386	379995			0.256286
pol ii transcription elongation factor subunit	g16109	-0.250428	134896			0.257076
eukaryotic peptide chain release factor subunit 1	g14240	0.203273	320959			0.257085
mitochondrion protein	g13277	0.241977	383388			0.257289
transglutaminase-like superfamily protein	g5291	0.16795	181121			0.257529
g2808.t1|glycogenin	g2808	-0.250217	145611			0.257545
anamorsin family protein	g14746	0.167926	205778			0.257596
imp-specific 5 -nucleotidase 1	g3363	-0.150808	313057			0.258077
ribosomal protein l19	g2017	0.122623	110288			0.258212
bifunctional purine biosynthetic protein	g11118	0.167635	196699			0.258397
nucleolar protein 12	g4734	0.202589	284782			0.259024
diphthamide biosynthesis protein 1	g15699	0.122179	56774.6			0.259224
ran-binding protein	g13059	-0.376441	92477.6			0.25972
g16167.t1|---NA---	g16167	0.240868	353521			0.260026
camp-regulated phosphoprotein family protein	g7401	0.165749	220062			0.260043
exosome complex exonuclease rrp4	g1808	0.167015	191621			0.260114
60s ribosomal protein l21-a	g7323	0.364837	1727144			0.260211
cell wall biogenesis protein phosphatase	g1607	-0.149952	323659			0.26028
d-isomer-specific 2-hydroxyacid dehydrogenase-like protein	g13292	-0.376093	5712.27			0.260294
iron-sulfur cluster assembly accessory protein	g15465	0.165574	252186			0.260592
ribonucleoside-diphosphate reductase small chain	g11390	0.240579	373162			0.260742
gtp-binding protein ypt3	g1513	-0.144834	542459			0.260843
endonuclease exonuclease phosphatase family protein	g9996	-0.375745	105109			0.260867
peptide transporter ptr2-a	g4144	0.364226	550614			0.26143
g12898.t1|---NA---	g12898	-0.144477	513397			0.261471
pantetheine-phosphate adenylyltransferase family protein	g1363	-0.225246	193940			0.261499
cleavage and polyadenylation specificity factor subunit 5	g15633	-0.225064	212043			0.261891
nuclear transport factor 2	g4821	-0.144054	1062837			0.262218
3-oxo-5-alpha-steroid 4-dehydrogenase	g6233	0.201413	299353			0.262375
60s ribosomal protein l38	g6972	0.363624	1038866			0.262638
autophagy protein 8	g10344	-0.143717	433074			0.262815
ubiquitin fusion degradation protein	g4274	-0.247763	139322			0.263046
r3h domain-containing protein	g897	0.158788	122611			0.263052
pre-rrna processing protein	g15928	0.158412	160903			0.263973
glycine dehydrogenase	g7755	-0.1485	267266			0.264043
succinate semialdehyde dehydrogenase	g6534	-0.223912	209471			0.264394
vacuolar protein sorting-associated protein 45	g15935	-0.373584	47317.4			0.264445
cystathionine beta-lyase	g5639	-0.142223	443842			0.265469
cytochrome oxidase assembly	g2327	0.238673	392825			0.265503
40s ribosomal protein s27	g4908	0.362178	699364			0.265551
bromodomain-containing factor 1	g9688	0.15755	163916			0.266093
pisatin demethylase	g2970	0.238306	401093			0.266426
udp-4-keto-6-deoxyglucose- -epimerase -4-reductase	g5736	-0.204192	256782			0.266859
calcium calmodulin-dependent protein kinase type i	g15158	0.238091	372488			0.266968
gpi transamidase component gpi16	g6927	0.118687	64587.1			0.267278
carbonic anhydrase	g6866	-0.149966	397904			0.267602
5 -3 exoribonuclease 2	g14487	0.118517	104879			0.267675
phosphatidylinositol n-acetylglucosaminyltransferase subunit gpi1	g1926	-0.371476	29357			0.267971
60s ribosomal protein l17	g7584	0.360975	988934			0.267991
mis12 domain-containing protein	g2045	0.163075	243503			0.268509
receptor expression-enhancing protein	g12193	-0.371	65702.3			0.26877
hypothetical protein MYCTH_2296360 [Myceliophthora thermophila ATCC 42464]	g6874	-0.245243	131122			0.268777
nascent polypeptide-associated complex subunit alpha	g10738	0.237261	346186			0.269066
domain-containing protein	g4755	0.198854	302683			0.269776
60s ribosomal protein l30	g15317	0.236786	368061			0.270275
60s ribosomal protein l15	g15354	0.359646	1255975			0.270706
zinc-binding dehydrogenase	g14594	-0.369564	84168.5			0.271194
sam dependent methyltransferase	g15435	-0.13903	628025			0.271204
abc transporter	g14954	0.359397	1177546			0.271217
cdp-diacylglycerol-inositol 3-phosphatidyltransferase pis	g9942	0.155474	128874			0.271247
upf0653 protein	g3292	0.161962	233017			0.272087
glucose-6-phosphate 1-dehydrogenase	g13753	-0.138487	500223			0.272189
haloacid dehalogenase	g11158	-0.243714	137827			0.272296
g-protein beta subunit	g4689	0.358779	1216580			0.272487
phosphoribosylformylglycinamidine synthase	g4371	0.197848	308717			0.272722
centromere kinetochore protein	g6959	-0.368077	16170.8			0.273721
phosphorus acquisition-controlling protein	g2098	-0.200921	236072			0.274112
chloride channel protein 3	g12973	-0.2427	122889			0.274647
pre-mrna-splicing factor cwc15	g8905	0.161474	173364			0.275802
chromo domain-containing protein 1	g509	0.115025	68240.7			0.275907
glycoside hydrolase family 43 protein	g15137	-0.241999	132521			0.276281
domain containing protein	g4863	-0.241707	125237			0.276963
protein bfr2	g1389	0.234062	390531			0.277264
phosphatidylinositol 4-kinase pik1	g14882	0.160643	181685			0.27821
tldc domain containing protein 2	g1785	-0.145609	409098			0.27825
tubulin alpha chain	g4735	-0.199061	235230			0.278294
acetyl- synthetase-like protein	g4316	-0.198538	223794			0.279477
ribosome biogenesis protein kri1	g8622	0.159411	257546			0.280414
g1325.t1|transaldolase	g1325	-0.142161	285627			0.280917
acylase acy 1	g230	-0.141897	305961			0.281638
urease accessory protein ureg	g4308	-0.144093	405695			0.282021
malate l-lactate	g672	-0.143875	398150			0.282567
aldehyde dehydrogenase	g1256	-0.362765	109329			0.282875
nuclear transcription factor y subunit c-4	g15131	0.231712	419085			0.283393
nitrite reductase	g117	-0.141243	295307			0.28342
50s ribosomal protein l24	g10333	0.158355	207697			0.284912
predicted protein [Chaetomium globosum CBS 148.51]	g5657	0.111264	68400.7			0.284967
chaperone-binding protein	g6376	0.193701	285398			0.285108
2-isopropylmalate synthase	g775	-0.196049	254762			0.285158
glycoside hydrolase family 4	g14560	-0.23817	157174			0.28532
conserved hypothetical protein [Verticillium albo-atrum VaMs.102]	g11113	0.149798	158424			0.285685
glycerol kinase	g10476	-0.214097	198706			0.286387
g13384.t1|---NA---	g13384	-0.237681	116875			0.286489
exosome complex exonuclease rrp	g1924	-0.195418	252312			0.286611
histone deacetylase	g371	0.110526	86707.4			0.286768
protoporphyrinogen oxidase	g5082	0.149175	150722			0.287299
diaminohydroxyphosphoribosylamino-pyrimidine deaminase	g5318	0.157302	253232			0.287428
casein kinase i	g1849	0.157463	213126			0.287554
aspartyl aminopeptidase	g15848	-0.194781	221734			0.288082
oligosaccharyl partial	g8685	0.156966	233338			0.288557
eukaryotic translation initiation factor 3 subunit 2	g6040	0.229653	360774			0.288838
gdsl lipase acylhydrolase family protein	g2256	-0.236693	147130			0.288861
related to tpa inducible protein	g1574	0.109561	75332.5			0.289134
class v	g15386	0.350816	722779			0.289216
oxidoreductase domain-containing protein	g15812	-0.129226	449683			0.289343
hypothetical protein GLRG_08526 [Glomerella graminicola M1.001]	g15761	-0.236143	158268			0.290187
fam96b-like protein	g15227	-0.128379	453609			0.290948
hypothetical protein FOXB_09382 [Fusarium oxysporum Fo5176]	g4390	-0.128364	733784			0.290975
fatty acid synthase beta subunit dehydratase	g4204	-0.14021	394523			0.291838
aaa family atpase	g399	0.147424	165619			0.291874
formyltetrahydrofolate deformylase	g1912	0.191336	274909			0.292339
wd repeat-containing protein	g5996	0.155603	244600			0.293163
pyroglutamyl peptidase type	g8335	-0.192566	246278			0.293241
g14760.t1|---NA---	g14760	-0.211134	185176			0.293263
hypothetical protein GLRG_05573 [Glomerella graminicola M1.001]	g3663	0.191016	301986			0.293327
hypothetical protein FOXB_04689 [Fusarium oxysporum Fo5176]	g11702	-0.356718	6395.14			0.293546
snare domain-containing protein	g4437	0.146719	152383			0.293729
l-aminoadipate-semialdehyde dehydrogenase large subunit	g659	-0.137448	295723			0.293928
nad dependent epimerase dehydratase family protein	g5066	-0.13924	422148			0.294326
ww domain binding protein 11	g4101	-0.21067	183127			0.294351
ran gtpase activating protein 1	g13176	0.227558	378898			0.29445
ribosomal protein l14	g10739	0.348038	994595			0.295212
nacht and wd domain protein	g5595	-0.138895	368447			0.295214
vacuolar atp synthase catalytic subunit a	g8756	-0.136821	304412			0.295691
nadh-ubiquinone oxidoreductase 51 kda mitochondrial precursor	g15969	0.190217	320754			0.295802
serine threonine-protein kinase nrc-2	g4240	-0.136542	305708			0.296476
wd repeat domain-containing protein	g10901	-0.209665	183186			0.296714
alanine racemase domain-containing protein	g9842	-0.209443	203491			0.297236
fungal specific transcription	g9457	0.226522	353919			0.297253
predicted protein [Trichoderma reesei QM6a]	g15537	-0.124882	576267			0.297635
g9064.t1|transaldolase	g9064	-0.124492	588302			0.298387
domain-containing protein	g8503	0.346509	541611			0.298547
chy zinc finger domain protein	g2320	-0.232666	113840			0.298662
poly polymerase	g10944	0.105657	29879.7			0.298842
50s ribosomal protein l1	g4339	0.153908	227508			0.29896
dil and ankyrin domain containing protein	g2360	-0.232531	147668			0.298994
60s ribosomal protein l24	g12717	0.346256	1213379			0.299101
pab1 binding protein	g13955	0.189123	330074			0.299215
hypothetical protein CH063_02315, partial [Colletotrichum higginsianum]	g6101	0.189064	273968			0.299398
g4797.t1|---NA---	g4797	-0.123478	483570			0.300349
peptidase family m49	g3739	-0.123456	531342			0.300391
phospho-2-dehydro-3-deoxyheptonate aldolase	g14115	-0.135023	303144			0.300777
pre-rrna processing nucleolar protein	g3657	0.225097	426115			0.301136
nitrilase family protein	g258	-0.134828	316612			0.301334
aldehyde dehydrogenase	g2986	-0.20758	189306			0.301657
plasma membrane atpase	g6238	0.344855	580128			0.302183
g8509.t1|kynureninase	g8509	0.188046	296166			0.302598
rna polymerase ii elongator complex subunit	g15549	-0.136033	335103			0.302653
tyrosinase-like protein	g7177	-0.351612	19038.8			0.302765
oxysterol binding protein	g11476	-0.230777	140879			0.303334
n2227-like protein	g14782	-0.351159	51596.5			0.303593
hormone-sensitive lipase	g10597	-0.121698	1186295			0.303813
3-ketoacyl- thiolase	g7270	-0.188022	244974			0.304011
g15074.t1|---NA---	g15074	0.142713	153192			0.304423
50s ribosomal protein 27	g7362	0.223657	412026			0.305093
ankyrin repeat protein	g14456	0.103113	56607.3			0.305283
carbohydrate esterase family 3 protein	g84	-0.350085	32246.8			0.305558
oligo- -glucosidase	g723	-0.187357	232152			0.305608
sh3 domain protein	g1200	0.223129	359037			0.306553
g4050.t1|actin	g4050	-0.120007	497922			0.307127
2-nitropropane dioxygenase	g11901	-0.205031	194536			0.307773
saccharopine dehydrogenase	g13850	-0.133815	341522			0.308501
sm-like ribonucleoprotein	g579	0.151165	246769			0.308504
cell surface spherulin 4 family protein	g7815	0.222287	388955			0.30889
nadp:d-xylose dehydrogenase	g5863	-0.133578	346376			0.309131
purine transporter	g8405	-0.185884	238574			0.309169
seryl-trna synthetase	g3270	0.222159	408154			0.309248
nucleolar protein 16	g6375	0.150323	184389			0.309298
tyrosyl-trna synthetase	g10233	0.150606	260642			0.310474
ribosome biogenesis protein	g8830	0.185537	268933			0.310584
rrna 2 -o-methyltransferase fibrillarin	g7586	0.341049	504304			0.310663
sulfite reductase flavoprotein component	g13640	0.185497	325856			0.310711
duf1769-domain-containing protein	g5728	-0.347135	102283			0.311005
eukaryotic translation initiation factor 3 subunit l	g7655	0.221444	399327			0.311243
secondary alcohol dehydrogenase	g11956	0.100764	84192.1			0.311314
protein arginine n-methyltransferase 1	g11835	0.185163	302974			0.311786
striatin pro11	g1025	-0.117647	623498			0.311793
fumarylacetoacetate hydrolase domain-containing protein	g2128	-0.227193	135114			0.312332
dolichol-phosphate mannosyltransferase	g8925	-0.184394	231883			0.312797
heat shock protein 70	g3475	0.340021	724910			0.312981
g4011.t1|---NA---	g4011	0.139507	169966			0.313165
nadp-dependent alcohol dehydrogenase	g4538	0.100008	18285.8			0.31327
exocyst complex component sec6	g13426	0.139423	145032			0.313396
atp-dependent peptidase	g6471	0.139393	168185			0.313479
piwi domain-containing protein	g11460	-0.34572	57203.8			0.313639
40s ribosomal protein s6	g15701	0.339698	698933			0.31371
trna methyltransferase complex gcd14 subunit	g4369	0.184523	271774			0.313849
aminodeoxychorismate synthase	g4312	0.099398	112850			0.314855
sec14 cytosolic factor	g1934	-0.131395	335639			0.314968
fungal specific transcription factor domain-containing protein	g15379	0.184095	331684			0.315234
methyltransferase domain-containing protein	g12103	-0.130837	408729			0.316471
adenosine kinase	g14998	-0.115033	449479			0.317017
60s ribosomal protein l4	g9509	0.338237	782066			0.317027
hypothetical protein GLRG_06822 [Glomerella graminicola M1.001]	g10578	0.148683	228483			0.317311
g12359.t1|---NA---	g12359	0.338113	819481			0.317311
paxneb protein	g12841	0.0984569	96155.3			0.317311
hypothetical protein TRIVIDRAFT_220134 [Trichoderma virens Gv29-8]	g14238	0.138007	147221			0.317311
eukaryotic translation initiation factor 3 subunit	g14809	0.219289	346836			0.317311
mitochondrial hypoxia responsive domain-containing protein	g1784	0.147776	211405			0.317311
rheb small monomeric gtpase	g3266	-0.22524	126310			0.317311
phosphopantothenate-cysteine ligase	g4111	-0.201122	175073			0.317311
14-3-3 protein	g481	-0.114887	518571			0.317311
peptide synthetase	g5523	-0.130527	420496			0.317311
domain containing protein	g574	-0.343761	74925.7			0.317311
dyp-type peroxidase family	g6693	-0.129318	328321			0.317311
rnapii degradation factor def1	g832	0.183456	285902			0.317311
gpi anchored	g8890	-0.182557	254769			0.317311
acetolactate synthase	g8996	0.147768	189962			0.317338
hypothetical protein GLRG_05037 [Glomerella graminicola M1.001]	g6729	0.0982815	51517.4			0.317769
glycosyltransferase family 15 protein	g12618	0.183225	274601			0.318063
tbc domain-containing protein	g15356	-0.343236	50365.2			0.318299
ribosome biogenesis protein ytm1	g12630	0.21881	412722			0.318669
vacuolar sorting protein 1	g9492	-0.128699	306016			0.319137
phosphatidylinositol -bisphosphate-binding	g10815	-0.342716	55280.9			0.319282
mads box protein	g9787	-0.113893	614125			0.319313
g10873.t1|---NA---	g10873	-0.342597	15592.3			0.319505
ribosomal rna-processing protein	g3831	0.2182	341905			0.320404
hypothetical protein TRIVIDRAFT_175383 [Trichoderma virens Gv29-8]	g11585	0.218085	400902			0.320733
hypothetical protein CMQ_2740 [Grosmannia clavigera kw1407]	g15008	0.0971319	69628.3			0.320789
wd domain-containing protein	g9488	-0.199666	177713			0.320913
dna polymerase	g3803	0.0966791	39270.8			0.321983
g3511.t1|---NA---	g3511	0.336058	699863			0.322018
hsp90 co-chaperone aha1	g10940	0.217632	347639			0.322028
wd repeat containing protein 82	g11388	0.146183	188545			0.322391
hsc70 cochaperone	g9009	0.147258	221024			0.322441
map kinase	g13762	-0.223129	127269			0.322748
kinesin motor domain-containing protein	g2871	-0.112191	560381			0.322761
arid bright dna binding domain-containing protein	g3678	0.0961377	47998.4			0.323415
kh domain-containing protein	g11765	0.0960969	88670.5			0.323523
gpi ethanolamine phosphate transferase 1	g12070	-0.222695	157656			0.323875
g15269.t1|---NA---	g15269	-0.127091	280674			0.32392
cord and cs domain containing protein	g2172	0.216945	334208			0.323996
50s ribosomal protein mrp49	g4299	0.181346	320831			0.324229
mitochondrial membrane protein pet127	g1627	-0.222536	146345			0.324287
alpha-tubulin suppressor protein aats1	g9428	0.181123	327606			0.324966
family transcriptional regulator	g13298	-0.339434	85451.2			0.32552
cop9 signalosome subunit 6	g7802	-0.12624	304322			0.326471
atp-dependent rna helicase dbp9	g10905	0.144814	216016			0.326802
acyl acyltransferase-like partial	g5451	-0.126014	295619			0.327152
ribosome associated chaperone	g13947	0.215841	397556			0.327176
hypothetical protein CH063_13443 [Colletotrichum higginsianum]	g15840	0.134338	116230			0.327603
pre-mrna splicing factor slt11	g13945	0.215693	344358			0.327604
trna pseudouridine synthase	g13873	0.180274	289274			0.327781
t-complex protein 1 subunit epsilon	g10458	0.180213	304962			0.327982
vacuolar protein sorting-associated protein	g4375	-0.125499	288724			0.328701
g7449.t1|protein	g7449	0.0941201	63218.1			0.328788
arginine deiminase type-3	g12095	-0.337522	64853.6			0.329191
triosephosphate isomerase	g15474	-0.10881	685767			0.329683
stress response protein nst1	g3883	0.143846	200542			0.329942
dna damage-responsive transcriptional repressor rph1	g2927	-0.337056	75174.7			0.33009
g413.t1|profilin	g413	-0.108571	953759			0.330176
g7729.t1|---NA---	g7729	-0.108437	669931			0.330451
dienelactone hydrolase family protein	g4846	-0.195829	187338			0.330531
signal sequence receptor alpha chain	g15103	0.143417	189282			0.33134
trna (uracil-5-)-methyltransferase	g4442	0.179099	272733			0.331703
pyrimidine 5 -nucleotidase	g352	-0.219545	149424			0.332119
para-nitrobenzyl esterase	g668	-0.124315	277782			0.332287
endo-beta- -glucanase	g13834	0.143036	189153			0.332583
rrna processing protein	g4662	0.132555	164423			0.332682
molybdenum cofactor synthesis domain-containing protein	g1859	-0.123917	267286			0.333499
40s ribosomal protein s3	g12128	0.331033	712953			0.333721
ubiquitin-conjugating enzyme e2	g1126	-0.175984	229244			0.333802
eps15-like protein pan1p	g4196	-0.174987	249376			0.33635
g9878.t1|---NA---	g9878	0.212522	390949			0.336862
actin interacting protein 3	g995	0.0910538	49675.8			0.337064
xaa-pro dipeptidase	g8867	-0.122706	316686			0.3372
related to intracellular protein transport protein	g5130	0.14109	200656			0.338987
fad binding domain-containing protein	g13987	-0.192278	176453			0.339598
dead deah box helicase	g9927	-0.192071	197298			0.340131
calcium-transporting atpase 3	g15035	0.140527	209546			0.340857
coproporphyrinogen iii oxidase	g10347	-0.121492	320923			0.340937
heat shock 70 kda mitochondrial precursor	g7694	0.327978	552909			0.340968
glutamate decarboxylase	g13566	0.140454	204435			0.341099
[truncated: 2,326 more rows]

## Sheet: C GO
Protein Accession Number	Protein Description	#GO	GO	Enzyme Code
[truncated: 3,526 more rows]

[truncated: 1 more sheets: D KEGG]
